# Supplementary material for: Meta‐analysis: Congruence of genomic and phenotypic differentiation across diverse natural study systems
Source: Evol Appl. 2021 Aug 19;14(9):2189–205. doi: 10.1111/eva.13264 (PMC8477602; doi:10.1111/eva.13264)
Supplement: Supplementary file 2 — Supplementary Material [file EVA-14-2189-s001.csv]

Paper	Species	Trait	PST	N(PST)	Common Garden	Populations (PST)	Populations (FST)	FST Non-neutral	FST Neutral	FST Formula	Loci Non-neutral	Loci Neutral	Marker Non-neutral	Marker Neutral	Method	Specific Method
Defaveri et al 2013	Gasterosteus aculeatus	Plate number	0.213	487	No	14	38	0.089	0.008	FSTQ	1	20	QTL	msat	Focal	Focal
Culling et al 2013	Salmo salar	Parr mark contrast	0.522603281	184	Yes	5	5	0.266528776	0.068	Arlequin	12	195	SNP	SNP	Outlier	Arlequin
Culling et al 2013	Salmo salar	Parr mark value	0.346173326	184	Yes	5	5	0.266528776	0.068	Arlequin	12	195	SNP	SNP	Outlier	Arlequin
Culling et al 2013	Salmo salar	X1	0.775168691	184	Yes	5	5	0.266528776	0.068	Arlequin	12	195	SNP	SNP	Outlier	Arlequin
Culling et al 2013	Salmo salar	Y3	0.375708502	184	Yes	5	5	0.266528776	0.068	Arlequin	12	195	SNP	SNP	Outlier	Arlequin
Culling et al 2013	Salmo salar	Procrustes	0.484750337	184	Yes	5	5	0.266528776	0.068	Arlequin	12	195	SNP	SNP	Outlier	Arlequin
Culling et al 2013	Salmo salar	Centroid Size	0.508502024	184	Yes	5	5	0.266528776	0.068	Arlequin	12	195	SNP	SNP	Outlier	Arlequin
Culling et al 2013	Salmo salar	Weight	0.466396761	184	Yes	5	5	0.266528776	0.068	Arlequin	12	195	SNP	SNP	Outlier	Arlequin
Culling et al 2013	Salmo salar	Parr mark contrast	0.522603281	184	Yes	5	5	0.326851786	0.068	Arlequin	6	195	SNP	SNP	Outlier	Arlequin
Culling et al 2013	Salmo salar	Parr mark value	0.346173326	184	Yes	5	5	0.326851786	0.068	Arlequin	6	195	SNP	SNP	Outlier	Arlequin
Culling et al 2013	Salmo salar	X1	0.775168691	184	Yes	5	5	0.326851786	0.068	Arlequin	6	195	SNP	SNP	Outlier	Arlequin
Culling et al 2013	Salmo salar	Y3	0.375708502	184	Yes	5	5	0.326851786	0.068	Arlequin	6	195	SNP	SNP	Outlier	Arlequin
Culling et al 2013	Salmo salar	Procrustes	0.484750337	184	Yes	5	5	0.326851786	0.068	Arlequin	6	195	SNP	SNP	Outlier	Arlequin
Culling et al 2013	Salmo salar	Centroid Size	0.508502024	184	Yes	5	5	0.326851786	0.068	Arlequin	6	195	SNP	SNP	Outlier	Arlequin
Culling et al 2013	Salmo salar	Weight	0.466396761	184	Yes	5	5	0.326851786	0.068	Arlequin	6	195	SNP	SNP	Outlier	Arlequin
Culling et al 2013	Salmo salar	Parr mark contrast	0.522603281	184	Yes	5	5	0.221289595	0.068	FSTAT	12	195	SNP	SNP	Outlier	FSTAT
Culling et al 2013	Salmo salar	Parr mark value	0.346173326	184	Yes	5	5	0.221289595	0.068	FSTAT	12	195	SNP	SNP	Outlier	FSTAT
Culling et al 2013	Salmo salar	X1	0.775168691	184	Yes	5	5	0.221289595	0.068	FSTAT	12	195	SNP	SNP	Outlier	FSTAT
Culling et al 2013	Salmo salar	Y3	0.375708502	184	Yes	5	5	0.221289595	0.068	FSTAT	12	195	SNP	SNP	Outlier	FSTAT
Culling et al 2013	Salmo salar	Procrustes	0.484750337	184	Yes	5	5	0.221289595	0.068	FSTAT	12	195	SNP	SNP	Outlier	FSTAT
Culling et al 2013	Salmo salar	Centroid Size	0.508502024	184	Yes	5	5	0.221289595	0.068	FSTAT	12	195	SNP	SNP	Outlier	FSTAT
Culling et al 2013	Salmo salar	Weight	0.466396761	184	Yes	5	5	0.221289595	0.068	FSTAT	12	195	SNP	SNP	Outlier	FSTAT
Culling et al 2013	Salmo salar	Parr mark contrast	0.522603281	184	Yes	5	5	0.265381478	0.068	FSTAT	6	195	SNP	SNP	Outlier	FSTAT
Culling et al 2013	Salmo salar	Parr mark value	0.346173326	184	Yes	5	5	0.265381478	0.068	FSTAT	6	195	SNP	SNP	Outlier	FSTAT
Culling et al 2013	Salmo salar	X1	0.775168691	184	Yes	5	5	0.265381478	0.068	FSTAT	6	195	SNP	SNP	Outlier	FSTAT
Culling et al 2013	Salmo salar	Y3	0.375708502	184	Yes	5	5	0.265381478	0.068	FSTAT	6	195	SNP	SNP	Outlier	FSTAT
Culling et al 2013	Salmo salar	Procrustes	0.484750337	184	Yes	5	5	0.265381478	0.068	FSTAT	6	195	SNP	SNP	Outlier	FSTAT
Culling et al 2013	Salmo salar	Centroid Size	0.508502024	184	Yes	5	5	0.265381478	0.068	FSTAT	6	195	SNP	SNP	Outlier	FSTAT
Culling et al 2013	Salmo salar	Weight	0.466396761	184	Yes	5	5	0.265381478	0.068	FSTAT	6	195	SNP	SNP	Outlier	FSTAT
Culling et al 2013	Salmo salar	Parr mark contrast	0.522603281	184	Yes	5	5	0.22565	0.068	Bayescan	1	195	SNP	SNP	Outlier	Bayescan
Culling et al 2013	Salmo salar	Parr mark value	0.346173326	184	Yes	5	5	0.22565	0.068	Bayescan	1	195	SNP	SNP	Outlier	Bayescan
Culling et al 2013	Salmo salar	X1	0.775168691	184	Yes	5	5	0.22565	0.068	Bayescan	1	195	SNP	SNP	Outlier	Bayescan
Culling et al 2013	Salmo salar	Y3	0.375708502	184	Yes	5	5	0.22565	0.068	Bayescan	1	195	SNP	SNP	Outlier	Bayescan
Culling et al 2013	Salmo salar	Procrustes	0.484750337	184	Yes	5	5	0.22565	0.068	Bayescan	1	195	SNP	SNP	Outlier	Bayescan
Culling et al 2013	Salmo salar	Centroid Size	0.508502024	184	Yes	5	5	0.22565	0.068	Bayescan	1	195	SNP	SNP	Outlier	Bayescan
Culling et al 2013	Salmo salar	Weight	0.466396761	184	Yes	5	5	0.22565	0.068	Bayescan	1	195	SNP	SNP	Outlier	Bayescan
Culling et al 2013	Salmo salar	Parr Mark Contrast	0.276726122	64	Yes	2	2	0.1578	0.0542	FSTAT	12	195	SNP	SNP	Outlier	FSTAT
Culling et al 2013	Salmo salar	Parr Mark Contrast	0.448249679	70	Yes	2	2	0.1921	0.0388	FSTAT	12	195	SNP	SNP	Outlier	FSTAT
Culling et al 2013	Salmo salar	Parr Mark Contrast	0.152837138	72	Yes	2	2	0.1859	0.0453	FSTAT	12	195	SNP	SNP	Outlier	FSTAT
Culling et al 2013	Salmo salar	Parr Mark Contrast	0.162668465	72	Yes	2	2	0.1061	0.0608	FSTAT	12	195	SNP	SNP	Outlier	FSTAT
Culling et al 2013	Salmo salar	Parr Mark Contrast	0.512531652	73	Yes	2	2	0.0846	0.031	FSTAT	12	195	SNP	SNP	Outlier	FSTAT
Culling et al 2013	Salmo salar	Parr Mark Contrast	0.464282421	74	Yes	2	2	0.3264	0.0605	FSTAT	12	195	SNP	SNP	Outlier	FSTAT
Culling et al 2013	Salmo salar	Parr Mark Contrast	0.621260747	79	Yes	2	2	0.0383	0.0276	FSTAT	12	195	SNP	SNP	Outlier	FSTAT
Culling et al 2013	Salmo salar	Parr Mark Contrast	0.58248192	80	Yes	2	2	0.3968	0.0734	FSTAT	12	195	SNP	SNP	Outlier	FSTAT
Culling et al 2013	Salmo salar	Parr Mark Contrast	0.09976458	81	Yes	2	2	0.3839	0.0685	FSTAT	12	195	SNP	SNP	Outlier	FSTAT
Culling et al 2013	Salmo salar	Parr Mark Value	0.277891565	64	Yes	2	2	0.1578	0.0542	FSTAT	12	195	SNP	SNP	Outlier	FSTAT
Culling et al 2013	Salmo salar	Parr Mark Value	0.308684604	70	Yes	2	2	0.1921	0.0388	FSTAT	12	195	SNP	SNP	Outlier	FSTAT
Culling et al 2013	Salmo salar	Parr Mark Value	0.341699128	73	Yes	2	2	0.0846	0.031	FSTAT	12	195	SNP	SNP	Outlier	FSTAT
Culling et al 2013	Salmo salar	Parr Mark Value	0.301474558	74	Yes	2	2	0.3264	0.0605	FSTAT	12	195	SNP	SNP	Outlier	FSTAT
Culling et al 2013	Salmo salar	Parr Mark Value	0.369257704	79	Yes	2	2	0.0383	0.0276	FSTAT	12	195	SNP	SNP	Outlier	FSTAT
Culling et al 2013	Salmo salar	Parr Mark Value	0.343106762	80	Yes	2	2	0.3968	0.0734	FSTAT	12	195	SNP	SNP	Outlier	FSTAT
Eimanifar et al 2018	Apis mellifera	Number of Ovarioles	0.954398	464	No	3	3	0.319469	0.058	LOGISTAN	83	2366	SNP	SNP	Outlier	FDIST
Eimanifar et al 2018	Apis mellifera	Scutellar Plate (0-9 scale)	0.982021	464	No	3	3	0.319469	0.058	LOGISTAN	83	2366	SNP	SNP	Outlier	FDIST
Eimanifar et al 2018	Apis mellifera	Tergite Color (0-9 scale)	0.978175	464	No	3	3	0.319469	0.058	LOGISTAN	83	2366	SNP	SNP	Outlier	FDIST
Eimanifar et al 2018	Apis mellifera	Forewing 6Y	0.8944	464	No	3	3	0.319469	0.058	LOGISTAN	83	2366	SNP	SNP	Outlier	FDIST
Eimanifar et al 2018	Apis mellifera	Forewing 15Y	0.864689	464	No	3	3	0.319469	0.058	LOGISTAN	83	2366	SNP	SNP	Outlier	FDIST
Eimanifar et al 2018	Apis mellifera	Forewing 16Y	0.836875	464	No	3	3	0.319469	0.058	LOGISTAN	83	2366	SNP	SNP	Outlier	FDIST
Eimanifar et al 2018	Apis mellifera	Forewing 18Y	0.830394	464	No	3	3	0.319469	0.058	LOGISTAN	83	2366	SNP	SNP	Outlier	FDIST
Eimanifar et al 2018	Apis mellifera	Forewing 19Y	0.817078	464	No	3	3	0.319469	0.058	LOGISTAN	83	2366	SNP	SNP	Outlier	FDIST
Eimanifar et al 2018	Apis mellifera	Hindwing 2X	0.467624	464	No	3	3	0.319469	0.058	LOGISTAN	83	2366	SNP	SNP	Outlier	FDIST
Eimanifar et al 2018	Apis mellifera	Hindwing 2Y	0.898158	464	No	3	3	0.319469	0.058	LOGISTAN	83	2366	SNP	SNP	Outlier	FDIST
Eimanifar et al 2018	Apis mellifera	Hindwing 7Y	0.87423	464	No	3	3	0.319469	0.058	LOGISTAN	83	2366	SNP	SNP	Outlier	FDIST
Eimanifar et al 2018	Apis mellifera	Hindwing 9Y	0.859954	464	No	3	3	0.319469	0.058	LOGISTAN	83	2366	SNP	SNP	Outlier	FDIST
Eimanifar et al 2018	Apis mellifera	Hindwing 10Y	0.827968	464	No	3	3	0.319469	0.058	LOGISTAN	83	2366	SNP	SNP	Outlier	FDIST
Hudson et al 2013	Coregonus spp	Gill Raker Number	0.896652285	13	No	2	2	0.618178521	0.034684	DFDIST	2	739	AFLP	AFLP	Outlier	DFDIST
Hudson et al 2013	Coregonus spp	Gill Raker Number	0.877335783	16	No	3	3	0.655155692	0.114695	DFDIST	9	739	AFLP	AFLP	Outlier	DFDIST
Hudson et al 2013	Coregonus spp	LM PC2	0.833356033	12	No	2	3	0.655155692	0.114695	DFDIST	9	739	AFLP	AFLP	Outlier	DFDIST
Hudson et al 2013	Coregonus spp	GM PC2	0.734208964	14	No	3	3	0.655155692	0.114695	DFDIST	9	739	AFLP	AFLP	Outlier	DFDIST
Hudson et al 2013	Coregonus spp	Gill Raker Number	0.877335783	16	No	3	3	0.382880181	0.114695	Bayescan	2	739	AFLP	AFLP	Outlier	Bayescan
Hudson et al 2013	Coregonus spp	LM PC2	0.833356033	12	No	2	3	0.382880181	0.114695	Bayescan	2	739	AFLP	AFLP	Outlier	Bayescan
Hudson et al 2013	Coregonus spp	GM PC2	0.734208964	14	No	3	3	0.382880181	0.114695	Bayescan	2	739	AFLP	AFLP	Outlier	Bayescan
Hudson et al 2013	Coregonus spp	Gill Raker Number	0.700857611	27	No	5	5	0.333894494	0.007003	DFDIST	5	739	AFLP	AFLP	Outlier	DFDIST
Hudson et al 2013	Coregonus spp	Gill Raker Number	0.81682908	26	No	3	3	0.386096608	0.054192	DFDIST	11	739	AFLP	AFLP	Outlier	DFDIST
Hudson et al 2013	Coregonus spp	LM PC1	0.569556172	18	No	3	3	0.386096608	0.054192	DFDIST	11	739	AFLP	AFLP	Outlier	DFDIST
Hudson et al 2013	Coregonus spp	LM PC2	0.579325639	18	No	3	3	0.386096608	0.054192	DFDIST	11	739	AFLP	AFLP	Outlier	DFDIST
Hudson et al 2013	Coregonus spp	GM PC3	0.35295589	22	No	3	3	0.386096608	0.054192	DFDIST	11	739	AFLP	AFLP	Outlier	DFDIST
Hudson et al 2013	Coregonus spp	Gill Raker Number	0.81682908	26	No	3	3	0.198273269	0.054192	Bayescan	3	739	AFLP	AFLP	Outlier	Bayescan
Hudson et al 2013	Coregonus spp	LM PC1	0.569556172	18	No	3	3	0.198273269	0.054192	Bayescan	3	739	AFLP	AFLP	Outlier	Bayescan
Hudson et al 2013	Coregonus spp	LM PC2	0.579325639	18	No	3	3	0.198273269	0.054192	Bayescan	3	739	AFLP	AFLP	Outlier	Bayescan
Hudson et al 2013	Coregonus spp	GM PC3	0.35295589	22	No	3	3	0.198273269	0.054192	Bayescan	3	739	AFLP	AFLP	Outlier	Bayescan
Hudson et al 2013	Coregonus spp	Gill Raker Number	0.476430052	14	No	2	2	0.702257052	0.097051	DFDIST	13	739	AFLP	AFLP	Outlier	DFDIST
Hudson et al 2013	Coregonus spp	LM PC1	0.847039558	7	No	2	2	0.702257052	0.097051	DFDIST	13	739	AFLP	AFLP	Outlier	DFDIST
Hudson et al 2013	Coregonus spp	Gill Raker Number	0.476430052	14	No	2	2	0.4314965	0.097051	Bayescan	3	739	AFLP	AFLP	Outlier	Bayescan
Hudson et al 2013	Coregonus spp	LM PC1	0.847039558	7	No	2	2	0.4314965	0.097051	Bayescan	3	739	AFLP	AFLP	Outlier	Bayescan
Hudson et al 2013	Coregonus spp	Gill Raker Number	0.493174061	14	No	2	2	0.526581158	0.028012	DFDIST	5	739	AFLP	AFLP	Outlier	DFDIST
Hudson et al 2013	Coregonus spp	LM PC1	0.559050645	14	No	2	2	0.526581158	0.028012	DFDIST	5	739	AFLP	AFLP	Outlier	DFDIST
Hudson et al 2013	Coregonus spp	LM PC3	0.684022945	14	No	2	2	0.526581158	0.028012	DFDIST	5	739	AFLP	AFLP	Outlier	DFDIST
Hudson et al 2013	Coregonus spp	Gill Raker Number	0.493174061	14	No	2	2	0.174183809	0.028012	Bayescan	2	739	AFLP	AFLP	Outlier	Bayescan
Hudson et al 2013	Coregonus spp	LM PC1	0.559050645	14	No	2	2	0.174183809	0.028012	Bayescan	2	739	AFLP	AFLP	Outlier	Bayescan
Hudson et al 2013	Coregonus spp	LM PC3	0.684022945	14	No	2	2	0.174183809	0.028012	Bayescan	2	739	AFLP	AFLP	Outlier	Bayescan
Hudson et al 2013	Coregonus spp	Gill Raker Number	0.679691534	35	No	5	5	0.334061858	0.041177	DFDIST	22	739	AFLP	AFLP	Outlier	DFDIST
Hudson et al 2013	Coregonus spp	LM PC1	0.708395953	34	No	5	5	0.334061858	0.041177	DFDIST	22	739	AFLP	AFLP	Outlier	DFDIST
Hudson et al 2013	Coregonus spp	LM PC3	0.562289106	34	No	5	5	0.334061858	0.041177	DFDIST	22	739	AFLP	AFLP	Outlier	DFDIST
Hudson et al 2013	Coregonus spp	Gill Raker Number	0.679691534	35	No	5	5	0.160190589	0.041177	Bayescan	4	739	AFLP	AFLP	Outlier	Bayescan
Hudson et al 2013	Coregonus spp	LM PC1	0.708395953	34	No	5	5	0.160190589	0.041177	Bayescan	4	739	AFLP	AFLP	Outlier	Bayescan
Hudson et al 2013	Coregonus spp	LM PC3	0.562289106	34	No	5	5	0.160190589	0.041177	Bayescan	4	739	AFLP	AFLP	Outlier	Bayescan
Hudson et al 2013	Coregonus spp	Gill Raker Number	0.76240769	17	No	2	2	0.647625198	0.048851	DFDIST	4	739	AFLP	AFLP	Outlier	DFDIST
Hudson et al 2013	Coregonus spp	LM PC1	0.645459745	14	No	2	2	0.647625198	0.048851	DFDIST	4	739	AFLP	AFLP	Outlier	DFDIST
Hudson et al 2013	Coregonus spp	LM PC2	0.874066319	14	No	2	2	0.647625198	0.048851	DFDIST	4	739	AFLP	AFLP	Outlier	DFDIST
Hudson et al 2013	Coregonus spp	GM PC2	0.83650755	14	No	2	2	0.647625198	0.048851	DFDIST	4	739	AFLP	AFLP	Outlier	DFDIST
Hudson et al 2013	Coregonus spp	Gill Raker Number	0.76240769	17	No	2	2	0.215747619	0.048851	Bayescan	2	739	AFLP	AFLP	Outlier	Bayescan
Hudson et al 2013	Coregonus spp	LM PC1	0.645459745	14	No	2	2	0.215747619	0.048851	Bayescan	2	739	AFLP	AFLP	Outlier	Bayescan
Hudson et al 2013	Coregonus spp	LM PC2	0.874066319	14	No	2	2	0.215747619	0.048851	Bayescan	2	739	AFLP	AFLP	Outlier	Bayescan
Hudson et al 2013	Coregonus spp	GM PC2	0.83650755	14	No	2	2	0.215747619	0.048851	Bayescan	2	739	AFLP	AFLP	Outlier	Bayescan
Hudson et al 2013	Coregonus spp	Gill Raker Number	0.808936826	18	No	2	2	0.596045266	0.045117	DFDIST	8	739	AFLP	AFLP	Outlier	DFDIST
Hudson et al 2013	Coregonus spp	LM PC1	0.348278623	18	No	2	2	0.596045266	0.045117	DFDIST	8	739	AFLP	AFLP	Outlier	DFDIST
Hudson et al 2013	Coregonus spp	LM PC3	0.390634472	18	No	2	2	0.596045266	0.045117	DFDIST	8	739	AFLP	AFLP	Outlier	DFDIST
Hudson et al 2013	Coregonus spp	Gill Raker Number	0.808936826	18	No	2	2	0.201608552	0.045117	Bayescan	4	739	AFLP	AFLP	Outlier	Bayescan
Hudson et al 2013	Coregonus spp	LM PC1	0.348278623	18	No	2	2	0.201608552	0.045117	Bayescan	4	739	AFLP	AFLP	Outlier	Bayescan
Hudson et al 2013	Coregonus spp	LM PC3	0.390634472	18	No	2	2	0.201608552	0.045117	Bayescan	4	739	AFLP	AFLP	Outlier	Bayescan
Johnston et al 2014	Salmo salar	Sea age	0.252154354	503	No	4	4	0.203109409	0.0102252	Arlequin	10	4343	SNP	SNP	GWAS	Arlequin
Johnston et al 2014	Salmo salar	Sea age	0.252154354	503	No	4	4	0.06499183	0.0102252	Bayescan	10	4343	SNP	SNP	GWAS	Bayescan
Johnston et al 2014	Salmo salar	Sea age	0.252154354	503	No	4	4	0.182856576	0.010199573	Arlequin	14	4339	SNP	SNP	Outlier	Arlequin
Johnston et al 2014	Salmo salar	Sea age	0.252154354	503	No	4	4	0.061592686	0.010199573	Bayescan	14	4339	SNP	SNP	Outlier	Bayescan
Kaeuffer et al 2012	Gasterosteus aculeatus	Proportion limnetic prey	0.299	80	No	2	2	0.393981497	0.121	theta (W&C 1984)	3	6	msat	msat	Outlier	CI
Kaeuffer et al 2012	Gasterosteus aculeatus	δ13C	0.089	80	No	2	2	0.393981497	0.121	theta (W&C 1984)	3	6	msat	msat	Outlier	CI
Kaeuffer et al 2012	Gasterosteus aculeatus	Trophic position	0.375	80	No	2	2	0.393981497	0.121	theta (W&C 1984)	3	6	msat	msat	Outlier	CI
Kaeuffer et al 2012	Gasterosteus aculeatus	Relative warp 1	0.682	80	No	2	2	0.393981497	0.121	theta (W&C 1984)	3	6	msat	msat	Outlier	CI
Kaeuffer et al 2012	Gasterosteus aculeatus	Gill raker number	0.297	80	No	2	2	0.393981497	0.121	theta (W&C 1984)	3	6	msat	msat	Outlier	CI
Kaeuffer et al 2012	Gasterosteus aculeatus	Plate number	0.136	80	No	2	2	0.393981497	0.121	theta (W&C 1984)	3	6	msat	msat	Outlier	CI
Kaeuffer et al 2012	Gasterosteus aculeatus	Proportion limnetic prey	0.128	80	No	2	2	0.346438793	0.192	theta (W&C 1984)	2	6	msat	msat	Outlier	CI
Kaeuffer et al 2012	Gasterosteus aculeatus	δ13C	0.838	80	No	2	2	0.346438793	0.192	theta (W&C 1984)	2	6	msat	msat	Outlier	CI
Kaeuffer et al 2012	Gasterosteus aculeatus	Trophic position	0.105	80	No	2	2	0.346438793	0.192	theta (W&C 1984)	2	6	msat	msat	Outlier	CI
Kaeuffer et al 2012	Gasterosteus aculeatus	Relative warp 1	0.451	80	No	2	2	0.346438793	0.192	theta (W&C 1984)	2	6	msat	msat	Outlier	CI
Kaeuffer et al 2012	Gasterosteus aculeatus	Gill raker length	0.111	80	No	2	2	0.346438793	0.192	theta (W&C 1984)	2	6	msat	msat	Outlier	CI
Kaeuffer et al 2012	Gasterosteus aculeatus	Pelvic spine length	0.08	80	No	2	2	0.346438793	0.192	theta (W&C 1984)	2	6	msat	msat	Outlier	CI
Kaeuffer et al 2012	Gasterosteus aculeatus	Plate number	0.443	80	No	2	2	0.346438793	0.192	theta (W&C 1984)	2	6	msat	msat	Outlier	CI
Kaeuffer et al 2012	Gasterosteus aculeatus	Proportion limnetic prey	0.284	80	No	2	2	0.107828061	0.045	theta (W&C 1984)	3	6	msat	msat	Outlier	CI
Kaeuffer et al 2012	Gasterosteus aculeatus	δ13C	0.333	80	No	2	2	0.107828061	0.045	theta (W&C 1984)	3	6	msat	msat	Outlier	CI
Kaeuffer et al 2012	Gasterosteus aculeatus	Trophic position	0.338	80	No	2	2	0.107828061	0.045	theta (W&C 1984)	3	6	msat	msat	Outlier	CI
Kaeuffer et al 2012	Gasterosteus aculeatus	Relative warp 1	0.5	80	No	2	2	0.107828061	0.045	theta (W&C 1984)	3	6	msat	msat	Outlier	CI
Kaeuffer et al 2012	Gasterosteus aculeatus	Plate number	0.173	80	No	2	2	0.107828061	0.045	theta (W&C 1984)	3	6	msat	msat	Outlier	CI
Kaeuffer et al 2012	Gasterosteus aculeatus	Proportion limnetic prey	0.531	80	No	2	2	0.219729336	0.069	theta (W&C 1984)	6	6	msat	msat	Outlier	CI
Kaeuffer et al 2012	Gasterosteus aculeatus	δ13C	0.278	80	No	2	2	0.219729336	0.069	theta (W&C 1984)	6	6	msat	msat	Outlier	CI
Kaeuffer et al 2012	Gasterosteus aculeatus	Trophic position	0.477	80	No	2	2	0.219729336	0.069	theta (W&C 1984)	6	6	msat	msat	Outlier	CI
Kaeuffer et al 2012	Gasterosteus aculeatus	Relative warp 1	0.797	80	No	2	2	0.219729336	0.069	theta (W&C 1984)	6	6	msat	msat	Outlier	CI
Kaeuffer et al 2012	Gasterosteus aculeatus	Gill raker length	0.412	80	No	2	2	0.219729336	0.069	theta (W&C 1984)	6	6	msat	msat	Outlier	CI
Kaeuffer et al 2012	Gasterosteus aculeatus	Gill raker number	0.652	80	No	2	2	0.219729336	0.069	theta (W&C 1984)	6	6	msat	msat	Outlier	CI
Kaeuffer et al 2012	Gasterosteus aculeatus	Pelvic spine length	0.185	80	No	2	2	0.219729336	0.069	theta (W&C 1984)	6	6	msat	msat	Outlier	CI
Kaeuffer et al 2012	Gasterosteus aculeatus	Dorsal spine length	0.185	80	No	2	2	0.219729336	0.069	theta (W&C 1984)	6	6	msat	msat	Outlier	CI
Kaeuffer et al 2012	Gasterosteus aculeatus	Proportion limnetic prey	0.108	80	No	2	2	0.25	0.046	theta (W&C 1984)	1	6	msat	msat	Outlier	CI
Kaeuffer et al 2012	Gasterosteus aculeatus	δ13C	0.557	80	No	2	2	0.25	0.046	theta (W&C 1984)	1	6	msat	msat	Outlier	CI
Kaeuffer et al 2012	Gasterosteus aculeatus	Trophic position	0.589	80	No	2	2	0.25	0.046	theta (W&C 1984)	1	6	msat	msat	Outlier	CI
Kaeuffer et al 2012	Gasterosteus aculeatus	Relative warp 1	0.356	80	No	2	2	0.25	0.046	theta (W&C 1984)	1	6	msat	msat	Outlier	CI
Kaeuffer et al 2012	Gasterosteus aculeatus	Gill raker length	0.093	80	No	2	2	0.25	0.046	theta (W&C 1984)	1	6	msat	msat	Outlier	CI
Kaeuffer et al 2012	Gasterosteus aculeatus	Gill raker number	0.467	80	No	2	2	0.25	0.046	theta (W&C 1984)	1	6	msat	msat	Outlier	CI
Kaeuffer et al 2012	Gasterosteus aculeatus	Plate number	0.245	80	No	2	2	0.25	0.046	theta (W&C 1984)	1	6	msat	msat	Outlier	CI
Kaeuffer et al 2012	Gasterosteus aculeatus	Proportion limnetic prey	0.129	80	No	2	2	0.507616711	0.178	theta (W&C 1984)	3	6	msat	msat	Outlier	CI
Kaeuffer et al 2012	Gasterosteus aculeatus	δ13C	0.688	80	No	2	2	0.507616711	0.178	theta (W&C 1984)	3	6	msat	msat	Outlier	CI
Kaeuffer et al 2012	Gasterosteus aculeatus	Trophic position	0.509	80	No	2	2	0.507616711	0.178	theta (W&C 1984)	3	6	msat	msat	Outlier	CI
Kaeuffer et al 2012	Gasterosteus aculeatus	Relative warp 1	0.302	80	No	2	2	0.507616711	0.178	theta (W&C 1984)	3	6	msat	msat	Outlier	CI
Kaeuffer et al 2012	Gasterosteus aculeatus	Gill raker number	0.635	80	No	2	2	0.507616711	0.178	theta (W&C 1984)	3	6	msat	msat	Outlier	CI
Kaeuffer et al 2012	Gasterosteus aculeatus	Pelvic spine length	0.112	80	No	2	2	0.507616711	0.178	theta (W&C 1984)	3	6	msat	msat	Outlier	CI
Kaeuffer et al 2012	Gasterosteus aculeatus	Dorsal spine length	0.094	80	No	2	2	0.507616711	0.178	theta (W&C 1984)	3	6	msat	msat	Outlier	CI
Kaeuffer et al 2012	Gasterosteus aculeatus	Plate number	0.356	80	No	2	2	0.507616711	0.178	theta (W&C 1984)	3	6	msat	msat	Outlier	CI
Olafsdottir et al 2009	Gasterosteus aculeatus	Standard length	0.146211436	368	No	8	8	0.164465699	0.017781536	NA	3	11	msat	msat	Outlier	FDIST
Olafsdottir et al 2009	Gasterosteus aculeatus	Spine length	0.085466669	368	No	8	8	0.164465699	0.017781536	NA	3	11	msat	msat	Outlier	FDIST
Olafsdottir et al 2009	Gasterosteus aculeatus	Plate number	0.178266666	368	No	8	8	0.164465699	0.017781536	NA	3	11	msat	msat	Outlier	FDIST
Olafsdottir et al 2009	Gasterosteus aculeatus	Standard length	0.146211436	368	No	8	8	0.143906999	0.017781536	NA	3	11	msat	msat	Outlier	lnRV
Olafsdottir et al 2009	Gasterosteus aculeatus	Spine length	0.085466669	368	No	8	8	0.143906999	0.017781536	NA	3	11	msat	msat	Outlier	lnRV
Olafsdottir et al 2009	Gasterosteus aculeatus	Plate number	0.178266666	368	No	8	8	0.143906999	0.017781536	NA	3	11	msat	msat	Outlier	lnRV
Olafsdottir et al 2009	Gasterosteus aculeatus	Standard length	0.146211436	368	No	8	8	0.077312796	0.017781536	NA	9	11	msat	msat	Focal	Focal
Olafsdottir et al 2009	Gasterosteus aculeatus	Spine length	0.085466669	368	No	8	8	0.077312796	0.017781536	NA	9	11	msat	msat	Focal	Focal
Olafsdottir et al 2009	Gasterosteus aculeatus	Plate number	0.178266666	368	No	8	8	0.077312796	0.017781536	NA	9	11	msat	msat	Focal	Focal
Olafsdottir et al 2009	Gasterosteus aculeatus	Spine length	0.085466669	368	No	8	8	0.167	0.017781536	NA	1	11	msat	msat	Focal	Focal
Olafsdottir et al 2009	Gasterosteus aculeatus	Plate number	0.178266666	368	No	8	8	0.099	0.017781536	NA	1	11	msat	msat	Focal	Focal
He et al 2019	Banksia attenuata	Height	0.808776826	99	No	9	9	0.21	0.0204	2DSFS	69	382287	SNP	SNP	Outlier	2DSFS
He et al 2019	Banksia attenuata	Stem size	0.781631585	99	No	9	9	0.21	0.0204	2DSFS	69	382287	SNP	SNP	Outlier	2DSFS
He et al 2019	Banksia attenuata	Stem number	0.687897245	99	No	9	9	0.21	0.0204	2DSFS	69	382287	SNP	SNP	Outlier	2DSFS
He et al 2019	Banksia attenuata	Lignotuber	0.71360988	99	No	9	9	0.21	0.0204	2DSFS	69	382287	SNP	SNP	Outlier	2DSFS
Paccard et al 2018	Gasterosteus aculeatus	First spine length	0.358490566	675	No	23	23	0.12	0.03	LOSITAN	1	7	msat	msat	Focal	Focal
Paccard et al 2018	Gasterosteus aculeatus	Second spine length	0.384017758	675	No	23	23	0.12	0.03	LOSITAN	1	7	msat	msat	Focal	Focal
Paccard et al 2018	Gasterosteus aculeatus	Pelvic spine length	0.397336293	675	No	23	23	0.12	0.03	LOSITAN	1	7	msat	msat	Focal	Focal
Paccard et al 2018	Gasterosteus aculeatus	Body shape	0.157602664	438	No	23	23	0.12	0.03	LOSITAN	1	7	msat	msat	Focal	Focal
Paccard et al 2018	Gasterosteus aculeatus	Log plate count	0.460599334	675	No	23	23	0.12	0.03	LOSITAN	1	7	msat	msat	Focal	Focal
Paccard et al 2018	Gasterosteus aculeatus	%P	0.608213097	159	No	15	23	0.12	0.03	LOSITAN	1	7	msat	msat	Focal	Focal
Pedersen et al 2017	Gasterosteus aculeatus	Plate number	0.030387196	390	No	3	3	0.084218717	-0.001	W&C 1984	5	91	SNP	SNP	Outlier	Lositan
Pedersen et al 2017	Gasterosteus aculeatus	Centroid size	0.114348822	311	No	3	3	0.084218717	-0.001	W&C 1984	5	91	SNP	SNP	Outlier	Lositan
Pedersen et al 2017	Gasterosteus aculeatus	Plate number	0.030387196	390	No	3	3	0.11408046	-0.001	W&C 1984	1	91	SNP	SNP	Focal	Focal
Pedersen et al 2017	Gasterosteus aculeatus	Centroid size	0.114348822	311	No	3	3	0.11408046	-0.001	W&C 1984	1	91	SNP	SNP	Focal	Focal
Flanagan et al 2016	Syngnathus scovelli	Snout Vent Length-Females	0.634364	249	No	12	12	0.190846	0.029911	Nei 1986	17	3812	SNP	SNP	Outlier	CI
Flanagan et al 2016	Syngnathus scovelli	Snout Vent Length-Males	0.706232	262	No	12	12	0.190846	0.029911	Nei 1986	17	3812	SNP	SNP	Outlier	CI
Flanagan et al 2016	Syngnathus scovelli	Tail Length-Females	0.652121	249	No	12	12	0.190846	0.029911	Nei 1986	17	3812	SNP	SNP	Outlier	CI
Flanagan et al 2016	Syngnathus scovelli	Tail Length-Males	0.677071	262	No	12	12	0.190846	0.029911	Nei 1986	17	3812	SNP	SNP	Outlier	CI
Flanagan et al 2016	Syngnathus scovelli	Body Depth-Females	0.703274	249	No	12	12	0.190846	0.029911	Nei 1986	17	3812	SNP	SNP	Outlier	CI
Flanagan et al 2016	Syngnathus scovelli	Body Depth-Males	0.808592	262	No	12	12	0.190846	0.029911	Nei 1986	17	3812	SNP	SNP	Outlier	CI
Flanagan et al 2016	Syngnathus scovelli	Head Length-Females	0.534984	249	No	12	12	0.190846	0.029911	Nei 1986	17	3812	SNP	SNP	Outlier	CI
Flanagan et al 2016	Syngnathus scovelli	Head Length-Males	0.643856	262	No	12	12	0.190846	0.029911	Nei 1986	17	3812	SNP	SNP	Outlier	CI
Flanagan et al 2016	Syngnathus scovelli	Snout Length-Females	0.627238	249	No	12	12	0.190846	0.029911	Nei 1986	17	3812	SNP	SNP	Outlier	CI
Flanagan et al 2016	Syngnathus scovelli	Snout Length-Males	0.639616	262	No	12	12	0.190846	0.029911	Nei 1986	17	3812	SNP	SNP	Outlier	CI
Flanagan et al 2016	Syngnathus scovelli	Snout Depth-Females	0.556207	249	No	12	12	0.190846	0.029911	Nei 1986	17	3812	SNP	SNP	Outlier	CI
Flanagan et al 2016	Syngnathus scovelli	Snout Depth-Males	0.613136	262	No	12	12	0.190846	0.029911	Nei 1986	17	3812	SNP	SNP	Outlier	CI
Flanagan et al 2016	Syngnathus scovelli	Band Area-Females	0.586231	249	No	12	12	0.190846	0.029911	Nei 1986	17	3812	SNP	SNP	Outlier	CI
Flanagan et al 2016	Syngnathus scovelli	Band Number-Females	0.247716	249	No	12	12	0.190846	0.029911	Nei 1986	17	3812	SNP	SNP	Outlier	CI
Laporte et al 2015	Coregonus clupeaformis	MANOVA	0.612270876	60	No	2	2	0.786033474	0.219487359	FDIST	4	3434	SNP	SNP	Outlier	FDIST
Laporte et al 2015	Coregonus clupeaformis	MANOVA	0.412690251	68	No	2	2	0.242224679	0.029861646	FDIST	7	3431	SNP	SNP	Outlier	FDIST
Laporte et al 2015	Coregonus clupeaformis	MANOVA	0.6971433	55	No	2	2	0.593341151	0.109648513	FDIST	5	3433	SNP	SNP	Outlier	FDIST
Laporte et al 2015	Coregonus clupeaformis	MANOVA	0.251431844	67	No	2	2	0.190341817	0.00998188	FDIST	2	3436	SNP	SNP	Outlier	FDIST
Laporte et al 2015	Coregonus clupeaformis	MANOVA	0.370806277	50	No	2	2	0.339355407	0.049937047	FDIST	2	3436	SNP	SNP	Outlier	FDIST
Marques et al 2017	Gasterosteus aculeatus	Color PC	0.37	140	No	2	2	0.096027231	-0.001	Arlequin	238	11495	SNP	SNP	Outlier	Arlequin
Raeymaekers et al 2007	Gasterosteus aculeatus	Distal short gill raker number	0.1784219	60	No	2	2	0.183484163	0.118608696	theta (W&C 1984)	1	9	QTL	msat	Outlier	DETSEL
Raeymaekers et al 2007	Gasterosteus aculeatus	Distal short gill raker number	0.4568438	60	No	2	2	0.13280543	0.140521739	theta (W&C 1984)	1	9	QTL	msat	Outlier	DETSEL
Raeymaekers et al 2007	Gasterosteus aculeatus	Distal short gill raker number	0.477133655	60	No	2	2	0.186651584	0.108173913	theta (W&C 1984)	1	9	QTL	msat	Outlier	DETSEL
Raeymaekers et al 2007	Gasterosteus aculeatus	Distal short gill raker number	0.445571659	60	No	2	2	0.223303167	0.100173913	theta (W&C 1984)	1	9	QTL	msat	Outlier	DETSEL
Raeymaekers et al 2007	Gasterosteus aculeatus	Distal short gill raker number	0.292270531	60	No	2	2	0.212443439	0.101565217	theta (W&C 1984)	1	9	QTL	msat	Outlier	DETSEL
Raeymaekers et al 2007	Gasterosteus aculeatus	Distal short gill raker number	0.196457327	60	No	2	2	0.291628959	0.074782609	theta (W&C 1984)	1	9	QTL	msat	Outlier	DETSEL
Royer et al 2016	Yucca spp	Style length	0.35	309	No	3	3	0.394503918	0.249775176	NA	17	9499	SNP	SNP	GWAS	TASSEL
Royer et al 2016	Yucca spp	Leaf length	0.32	309	No	3	3	0.381576779	0.24990287	NA	8	9508	SNP	SNP	GWAS	TASSEL
Royer et al 2016	Yucca spp	Trunk height	0.48	309	No	3	3	0.283099969	0.249909593	NA	27	9489	SNP	SNP	GWAS	TASSEL
Nakazato et al. 2012	Solanum peruvianum	Hours to gernimation	0.523277127	315	Yes	19	19	0.520379952	0.208974048	AFLP-SURV	8	273	AFLP	AFLP	Outlier	FDIST
Nakazato et al. 2012	Solanum peruvianum	Root growth rate	0.638834162	314	Yes	19	19	0.520379952	0.208974048	AFLP-SURV	8	273	AFLP	AFLP	Outlier	FDIST
Nakazato et al. 2012	Solanum peruvianum	Stigma ex	0.706340193	130	Yes	18	18	0.520379952	0.208974048	AFLP-SURV	8	273	AFLP	AFLP	Outlier	FDIST
Nakazato et al. 2012	Solanum peruvianum	Leaf area	0.453201842	134	Yes	19	19	0.520379952	0.208974048	AFLP-SURV	8	273	AFLP	AFLP	Outlier	FDIST
Nakazato et al. 2012	Solanum peruvianum	Specific leaf weight	0.64471648	134	Yes	19	19	0.520379952	0.208974048	AFLP-SURV	8	273	AFLP	AFLP	Outlier	FDIST
Morris et al 2018	Gasterosteus aculeatus	Platedness	0.46	281	No	7	8	0.6	0.087285714	Genepop	1	6654	QTL	SNP	Focal	Focal
Morris et al 2018	Gasterosteus aculeatus	Morph PC1	0.6	272	No	7	8	0.6	0.087285714	Genepop	1	6654	QTL	SNP	Focal	Focal
Morris et al 2018	Gasterosteus aculeatus	Morph PC2	0.29	272	No	7	8	0.6	0.087285714	Genepop	1	6654	QTL	SNP	Focal	Focal
Morris et al 2018	Gasterosteus aculeatus	Morph PC3	0.23	272	No	7	8	0.6	0.087285714	Genepop	1	6654	QTL	SNP	Focal	Focal
Wei et al 2017	Brassica napus	Flowering time 2012	0.622132231	130	Yes	2	2	0.596104161	0.112562814	NA	81	3269	Window		Outlier	TASSEL
Wei et al 2017	Brassica napus	Flowering time 2013	0.695120876	127	Yes	2	2	0.596104161	0.112562814	NA	81	3269	Window		Outlier	TASSEL
Wei et al 2017	Brassica napus	Flowering time 2014	0.539480433	128	Yes	2	2	0.596104161	0.112562814	NA	81	3269	Window		Outlier	TASSEL
Wei et al 2017	Brassica napus	Flowering time 2015	0.617699682	112	Yes	2	2	0.596104161	0.112562814	NA	81	3269	Window		Outlier	TASSEL
Wei et al 2017	Brassica napus	Flowering time 2012	0.622132231	130	Yes	2	2	0.395338923	0.112562814	NA	12	5688	SNP		GWAS	BLUP
Wei et al 2017	Brassica napus	Flowering time 2013	0.695120876	127	Yes	2	2	0.395338923	0.112562814	NA	12	5688	SNP		GWAS	BLUP
Wei et al 2017	Brassica napus	Flowering time 2014	0.539480433	128	Yes	2	2	0.395338923	0.112562814	NA	12	5688	SNP		GWAS	BLUP
Wei et al 2017	Brassica napus	Flowering time 2015	0.617699682	112	Yes	2	2	0.395338923	0.112562814	NA	12	5688	SNP		GWAS	BLUP
Wei et al 2017	Brassica napus	Flowering time 2012	0.31360038	304	Yes	2	2	0.510133871	0.144680851	NA	117	3233	Window		Outlier	TASSEL
Wei et al 2017	Brassica napus	Flowering time 2013	0.575072481	321	Yes	2	2	0.510133871	0.144680851	NA	117	3233	Window		Outlier	TASSEL
Wei et al 2017	Brassica napus	Flowering time 2014	0.452150493	324	Yes	2	2	0.510133871	0.144680851	NA	117	3233	Window		Outlier	TASSEL
Wei et al 2017	Brassica napus	Flowering time 2015	0.469515025	292	Yes	2	2	0.510133871	0.144680851	NA	117	3233	Window		Outlier	TASSEL
Wei et al 2017	Brassica napus	Flowering time 2012	0.31360038	304	Yes	2	2	0.617588518	0.144680851	NA	4	5694	SNP		GWAS	BLUP
Wei et al 2017	Brassica napus	Flowering time 2013	0.575072481	321	Yes	2	2	0.617588518	0.144680851	NA	4	5694	SNP		GWAS	BLUP
Wei et al 2017	Brassica napus	Flowering time 2014	0.452150493	324	Yes	2	2	0.617588518	0.144680851	NA	4	5694	SNP		GWAS	BLUP
Wei et al 2017	Brassica napus	Flowering time 2015	0.469515025	292	Yes	2	2	0.617588518	0.144680851	NA	4	5694	SNP		GWAS	BLUP
Porth et al 2015	Populus trichocarpa	* Vol_11	0.0915	433	No	4	4	0.157118076	0.0078	FDIST	24	29233	SNP	SNP	Outlier	Bayescan
Porth et al 2015	Populus trichocarpa	Vol_11	0.0793	433	No	4	4	0.157118076	0.0078	FDIST	24	29233	SNP	SNP	Outlier	Bayescan
Porth et al 2015	Populus trichocarpa	* Vol_gain_11	0.0822	433	No	4	4	0.157118076	0.0078	FDIST	24	29233	SNP	SNP	Outlier	Bayescan
Porth et al 2015	Populus trichocarpa	Vol_gain_11	0.0702	433	No	4	4	0.157118076	0.0078	FDIST	24	29233	SNP	SNP	Outlier	Bayescan
Porth et al 2015	Populus trichocarpa	* Vol_10	0.0862	433	No	4	4	0.157118076	0.0078	FDIST	24	29233	SNP	SNP	Outlier	Bayescan
Porth et al 2015	Populus trichocarpa	* Vol_gain_10	0.082	433	No	4	4	0.157118076	0.0078	FDIST	24	29233	SNP	SNP	Outlier	Bayescan
Porth et al 2015	Populus trichocarpa	Vol_10	0.0755	433	No	4	4	0.157118076	0.0078	FDIST	24	29233	SNP	SNP	Outlier	Bayescan
Porth et al 2015	Populus trichocarpa	Vol_gain_10	0.0727	433	No	4	4	0.157118076	0.0078	FDIST	24	29233	SNP	SNP	Outlier	Bayescan
Porth et al 2015	Populus trichocarpa	* Vol_09	0.0877	433	No	4	4	0.157118076	0.0078	FDIST	24	29233	SNP	SNP	Outlier	Bayescan
Porth et al 2015	Populus trichocarpa	Vol_09	0.0768	433	No	4	4	0.157118076	0.0078	FDIST	24	29233	SNP	SNP	Outlier	Bayescan
Porth et al 2015	Populus trichocarpa	* Ht_11	0.1087	433	No	4	4	0.157118076	0.0078	FDIST	24	29233	SNP	SNP	Outlier	Bayescan
Porth et al 2015	Populus trichocarpa	* Ht_10	0.1274	433	No	4	4	0.157118076	0.0078	FDIST	24	29233	SNP	SNP	Outlier	Bayescan
Porth et al 2015	Populus trichocarpa	Bole_density	0.0397	433	No	4	4	0.157118076	0.0078	FDIST	24	29233	SNP	SNP	Outlier	Bayescan
Porth et al 2015	Populus trichocarpa	* Ht_gain_10	0.0586	433	No	4	4	0.157118076	0.0078	FDIST	24	29233	SNP	SNP	Outlier	Bayescan
Porth et al 2015	Populus trichocarpa	Ht_11	0.0899	433	No	4	4	0.157118076	0.0078	FDIST	24	29233	SNP	SNP	Outlier	Bayescan
Porth et al 2015	Populus trichocarpa	Ht_10	0.0939	433	No	4	4	0.157118076	0.0078	FDIST	24	29233	SNP	SNP	Outlier	Bayescan
Porth et al 2015	Populus trichocarpa	* Ht_09	0.1432	433	No	4	4	0.157118076	0.0078	FDIST	24	29233	SNP	SNP	Outlier	Bayescan
Porth et al 2015	Populus trichocarpa	* Ht_gain_09	0.1364	433	No	4	4	0.157118076	0.0078	FDIST	24	29233	SNP	SNP	Outlier	Bayescan
Porth et al 2015	Populus trichocarpa	Ht_gain_10	0.0489	433	No	4	4	0.157118076	0.0078	FDIST	24	29233	SNP	SNP	Outlier	Bayescan
Porth et al 2015	Populus trichocarpa	* Ht_gain_11	0.0337	433	No	4	4	0.157118076	0.0078	FDIST	24	29233	SNP	SNP	Outlier	Bayescan
Porth et al 2015	Populus trichocarpa	MFA1	0.0355	433	No	4	4	0.157118076	0.0078	FDIST	24	29233	SNP	SNP	Outlier	Bayescan
Porth et al 2015	Populus trichocarpa	Ht_09	0.1102	433	No	4	4	0.157118076	0.0078	FDIST	24	29233	SNP	SNP	Outlier	Bayescan
Porth et al 2015	Populus trichocarpa	Ht_gain_11	0.0317	433	No	4	4	0.157118076	0.0078	FDIST	24	29233	SNP	SNP	Outlier	Bayescan
Porth et al 2015	Populus trichocarpa	Ht_gain_09	0.0847	433	No	4	4	0.157118076	0.0078	FDIST	24	29233	SNP	SNP	Outlier	Bayescan
Porth et al 2015	Populus trichocarpa	* Max_growth_period_10	0.1833	433	No	4	4	0.157118076	0.0078	FDIST	24	29233	SNP	SNP	Outlier	Bayescan
Porth et al 2015	Populus trichocarpa	* Ht_08	0.104	433	No	4	4	0.157118076	0.0078	FDIST	24	29233	SNP	SNP	Outlier	Bayescan
Porth et al 2015	Populus trichocarpa	AUDPC-2	0.0579	433	No	4	4	0.157118076	0.0078	FDIST	24	29233	SNP	SNP	Outlier	Bayescan
Porth et al 2015	Populus trichocarpa	Ht_08	0.1042	433	No	4	4	0.157118076	0.0078	FDIST	24	29233	SNP	SNP	Outlier	Bayescan
Porth et al 2015	Populus trichocarpa	* Max_postBS_period_10	0.1489	433	No	4	4	0.157118076	0.0078	FDIST	24	29233	SNP	SNP	Outlier	Bayescan
Porth et al 2015	Populus trichocarpa	* BS_10	0.2108	433	No	4	4	0.157118076	0.0078	FDIST	24	29233	SNP	SNP	Outlier	Bayescan
Porth et al 2015	Populus trichocarpa	* Leaf_lifespan_10	0.0537	433	No	4	4	0.157118076	0.0078	FDIST	24	29233	SNP	SNP	Outlier	Bayescan
Porth et al 2015	Populus trichocarpa	* Branches_fall_09	0.1541	433	No	4	4	0.157118076	0.0078	FDIST	24	29233	SNP	SNP	Outlier	Bayescan
Porth et al 2015	Populus trichocarpa	AUDPC-3	0.0551	433	No	4	4	0.157118076	0.0078	FDIST	24	29233	SNP	SNP	Outlier	Bayescan
Porth et al 2015	Populus trichocarpa	Max_growth_period_10	0.1551	433	No	4	4	0.157118076	0.0078	FDIST	24	29233	SNP	SNP	Outlier	Bayescan
Porth et al 2015	Populus trichocarpa	HD_11	0.0243	433	No	4	4	0.157118076	0.0078	FDIST	24	29233	SNP	SNP	Outlier	Bayescan
Porth et al 2015	Populus trichocarpa	Max_postBS_period_10	0.1186	433	No	4	4	0.157118076	0.0078	FDIST	24	29233	SNP	SNP	Outlier	Bayescan
Porth et al 2015	Populus trichocarpa	Branches_fall_09	0.1409	433	No	4	4	0.157118076	0.0078	FDIST	24	29233	SNP	SNP	Outlier	Bayescan
Porth et al 2015	Populus trichocarpa	Max_growth_period_09	0.0693	433	No	4	4	0.157118076	0.0078	FDIST	24	29233	SNP	SNP	Outlier	Bayescan
Porth et al 2015	Populus trichocarpa	Leaf_lifespan_10	0.0478	433	No	4	4	0.157118076	0.0078	FDIST	24	29233	SNP	SNP	Outlier	Bayescan
Porth et al 2015	Populus trichocarpa	* Yellowing_75	0.0714	433	No	4	4	0.157118076	0.0078	FDIST	24	29233	SNP	SNP	Outlier	Bayescan
Porth et al 2015	Populus trichocarpa	* Max_postBS_period_09	0.0282	433	No	4	4	0.157118076	0.0078	FDIST	24	29233	SNP	SNP	Outlier	Bayescan
Porth et al 2015	Populus trichocarpa	Chl_summer_09	0.0663	433	No	4	4	0.157118076	0.0078	FDIST	24	29233	SNP	SNP	Outlier	Bayescan
Porth et al 2015	Populus trichocarpa	* HGC_09	0.1923	433	No	4	4	0.157118076	0.0078	FDIST	24	29233	SNP	SNP	Outlier	Bayescan
Porth et al 2015	Populus trichocarpa	* BS_09	0.2438	433	No	4	4	0.157118076	0.0078	FDIST	24	29233	SNP	SNP	Outlier	Bayescan
Porth et al 2015	Populus trichocarpa	AUDPC-1	0.0521	433	No	4	4	0.157118076	0.0078	FDIST	24	29233	SNP	SNP	Outlier	Bayescan
Porth et al 2015	Populus trichocarpa	BS_10	0.1745	433	No	4	4	0.157118076	0.0078	FDIST	24	29233	SNP	SNP	Outlier	Bayescan
Porth et al 2015	Populus trichocarpa	Tree_wt	0.1225	433	No	4	4	0.157118076	0.0078	FDIST	24	29233	SNP	SNP	Outlier	Bayescan
Porth et al 2015	Populus trichocarpa	* Max_canopy_10	0.0729	433	No	4	4	0.157118076	0.0078	FDIST	24	29233	SNP	SNP	Outlier	Bayescan
Porth et al 2015	Populus trichocarpa	* BS_08	0.1617	433	No	4	4	0.157118076	0.0078	FDIST	24	29233	SNP	SNP	Outlier	Bayescan
Porth et al 2015	Populus trichocarpa	* Yellowing_100	0.1718	433	No	4	4	0.157118076	0.0078	FDIST	24	29233	SNP	SNP	Outlier	Bayescan
Porth et al 2015	Populus trichocarpa	Max_postBS_period_09	0.0302	433	No	4	4	0.157118076	0.0078	FDIST	24	29233	SNP	SNP	Outlier	Bayescan
Porth et al 2015	Populus trichocarpa	Chl_summer_11	0.0939	433	No	4	4	0.157118076	0.0078	FDIST	24	29233	SNP	SNP	Outlier	Bayescan
Porth et al 2015	Populus trichocarpa	Yellowing_75	0.0607	433	No	4	4	0.157118076	0.0078	FDIST	24	29233	SNP	SNP	Outlier	Bayescan
Porth et al 2015	Populus trichocarpa	Max_canopy_09	0.048	433	No	4	4	0.157118076	0.0078	FDIST	24	29233	SNP	SNP	Outlier	Bayescan
Porth et al 2015	Populus trichocarpa	HGC_09	0.1687	433	No	4	4	0.157118076	0.0078	FDIST	24	29233	SNP	SNP	Outlier	Bayescan
Porth et al 2015	Populus trichocarpa	Max_canopy_10	0.0722	433	No	4	4	0.157118076	0.0078	FDIST	24	29233	SNP	SNP	Outlier	Bayescan
Porth et al 2015	Populus trichocarpa	BS_08	0.1609	433	No	4	4	0.157118076	0.0078	FDIST	24	29233	SNP	SNP	Outlier	Bayescan
Porth et al 2015	Populus trichocarpa	BS_09	0.2069	433	No	4	4	0.157118076	0.0078	FDIST	24	29233	SNP	SNP	Outlier	Bayescan
Porth et al 2015	Populus trichocarpa	BSpost186-10	0.1792	433	No	4	4	0.157118076	0.0078	FDIST	24	29233	SNP	SNP	Outlier	Bayescan
Porth et al 2015	Populus trichocarpa	Bole_wt	0.1109	433	No	4	4	0.157118076	0.0078	FDIST	24	29233	SNP	SNP	Outlier	Bayescan
Porth et al 2015	Populus trichocarpa	BSpost186-09	0.2067	433	No	4	4	0.157118076	0.0078	FDIST	24	29233	SNP	SNP	Outlier	Bayescan
Porth et al 2015	Populus trichocarpa	Yellowing_100	0.1593	433	No	4	4	0.157118076	0.0078	FDIST	24	29233	SNP	SNP	Outlier	Bayescan
Porth et al 2015	Populus trichocarpa	* Leaf_drop_10	0.1687	433	No	4	4	0.157118076	0.0078	FDIST	24	29233	SNP	SNP	Outlier	Bayescan
Porth et al 2015	Populus trichocarpa	* Leaf_drop_08	0.1579	433	No	4	4	0.157118076	0.0078	FDIST	24	29233	SNP	SNP	Outlier	Bayescan
Porth et al 2015	Populus trichocarpa	* Leaf_drop_09	0.2396	433	No	4	4	0.157118076	0.0078	FDIST	24	29233	SNP	SNP	Outlier	Bayescan
Porth et al 2015	Populus trichocarpa	Leaf_drop_08	0.1601	433	No	4	4	0.157118076	0.0078	FDIST	24	29233	SNP	SNP	Outlier	Bayescan
Porth et al 2015	Populus trichocarpa	Leaf_drop_09	0.2361	433	No	4	4	0.157118076	0.0078	FDIST	24	29233	SNP	SNP	Outlier	Bayescan
Porth et al 2015	Populus trichocarpa	Leaf_drop_10	0.1704	433	No	4	4	0.157118076	0.0078	FDIST	24	29233	SNP	SNP	Outlier	Bayescan
Porth et al 2015	Populus trichocarpa	CN_09	0.0518	433	No	4	4	0.157118076	0.0078	FDIST	24	29233	SNP	SNP	Outlier	Bayescan
Porth et al 2015	Populus trichocarpa	Amax_09	0.024	433	No	4	4	0.157118076	0.0078	FDIST	24	29233	SNP	SNP	Outlier	Bayescan
Porth et al 2015	Populus trichocarpa	leaf_count	0.0875	433	No	4	4	0.157118076	0.0078	FDIST	24	29233	SNP	SNP	Outlier	Bayescan
Porth et al 2015	Populus trichocarpa	Galactose	0.1167	433	No	4	4	0.157118076	0.0078	FDIST	24	29233	SNP	SNP	Outlier	Bayescan
Porth et al 2015	Populus trichocarpa	Leaf_bundles_11	0.0523	433	No	4	4	0.157118076	0.0078	FDIST	24	29233	SNP	SNP	Outlier	Bayescan
Porth et al 2015	Populus trichocarpa	Arabinose	0.1276	433	No	4	4	0.157118076	0.0078	FDIST	24	29233	SNP	SNP	Outlier	Bayescan
Porth et al 2015	Populus trichocarpa	Dobs_09	0.0263	433	No	4	4	0.157118076	0.0078	FDIST	24	29233	SNP	SNP	Outlier	Bayescan
Porth et al 2015	Populus trichocarpa	* Active_growth_09	0.0471	433	No	4	4	0.157118076	0.0078	FDIST	24	29233	SNP	SNP	Outlier	Bayescan
Porth et al 2015	Populus trichocarpa	WUE_09	0.0373	433	No	4	4	0.157118076	0.0078	FDIST	24	29233	SNP	SNP	Outlier	Bayescan
Porth et al 2015	Populus trichocarpa	Fiber	0.0446	433	No	4	4	0.157118076	0.0078	FDIST	24	29233	SNP	SNP	Outlier	Bayescan
Porth et al 2015	Populus trichocarpa	Active_growth_09	0.0337	433	No	4	4	0.157118076	0.0078	FDIST	24	29233	SNP	SNP	Outlier	Bayescan
Porth et al 2015	Populus trichocarpa	gs_09	0.0344	433	No	4	4	0.157118076	0.0078	FDIST	24	29233	SNP	SNP	Outlier	Bayescan
Porth et al 2015	Populus trichocarpa	Amass_09	0.0579	433	No	4	4	0.157118076	0.0078	FDIST	24	29233	SNP	SNP	Outlier	Bayescan
Porth et al 2015	Populus trichocarpa	* LMA_summer_10	0.0307	433	No	4	4	0.157118076	0.0078	FDIST	24	29233	SNP	SNP	Outlier	Bayescan
Porth et al 2015	Populus trichocarpa	LMA_summer_10	0.0233	433	No	4	4	0.157118076	0.0078	FDIST	24	29233	SNP	SNP	Outlier	Bayescan
Porth et al 2015	Populus trichocarpa	Nmass_09	0.05	433	No	4	4	0.157118076	0.0078	FDIST	24	29233	SNP	SNP	Outlier	Bayescan
Porth et al 2015	Populus trichocarpa	* Vol_11	0.0915	433	No	4	4	0.111797324	0.0078	FDIST	24	29233	SNP	SNP	Outlier	FDIST
Porth et al 2015	Populus trichocarpa	Vol_11	0.0793	433	No	4	4	0.111797324	0.0078	FDIST	24	29233	SNP	SNP	Outlier	FDIST
Porth et al 2015	Populus trichocarpa	* Vol_gain_11	0.0822	433	No	4	4	0.111797324	0.0078	FDIST	24	29233	SNP	SNP	Outlier	FDIST
Porth et al 2015	Populus trichocarpa	Vol_gain_11	0.0702	433	No	4	4	0.111797324	0.0078	FDIST	24	29233	SNP	SNP	Outlier	FDIST
Porth et al 2015	Populus trichocarpa	* Vol_10	0.0862	433	No	4	4	0.111797324	0.0078	FDIST	24	29233	SNP	SNP	Outlier	FDIST
Porth et al 2015	Populus trichocarpa	* Vol_gain_10	0.082	433	No	4	4	0.111797324	0.0078	FDIST	24	29233	SNP	SNP	Outlier	FDIST
Porth et al 2015	Populus trichocarpa	Vol_10	0.0755	433	No	4	4	0.111797324	0.0078	FDIST	24	29233	SNP	SNP	Outlier	FDIST
Porth et al 2015	Populus trichocarpa	Vol_gain_10	0.0727	433	No	4	4	0.111797324	0.0078	FDIST	24	29233	SNP	SNP	Outlier	FDIST
Porth et al 2015	Populus trichocarpa	* Vol_09	0.0877	433	No	4	4	0.111797324	0.0078	FDIST	24	29233	SNP	SNP	Outlier	FDIST
Porth et al 2015	Populus trichocarpa	Vol_09	0.0768	433	No	4	4	0.111797324	0.0078	FDIST	24	29233	SNP	SNP	Outlier	FDIST
Porth et al 2015	Populus trichocarpa	* Ht_11	0.1087	433	No	4	4	0.111797324	0.0078	FDIST	24	29233	SNP	SNP	Outlier	FDIST
Porth et al 2015	Populus trichocarpa	* Ht_10	0.1274	433	No	4	4	0.111797324	0.0078	FDIST	24	29233	SNP	SNP	Outlier	FDIST
Porth et al 2015	Populus trichocarpa	Bole_density	0.0397	433	No	4	4	0.111797324	0.0078	FDIST	24	29233	SNP	SNP	Outlier	FDIST
Porth et al 2015	Populus trichocarpa	* Ht_gain_10	0.0586	433	No	4	4	0.111797324	0.0078	FDIST	24	29233	SNP	SNP	Outlier	FDIST
Porth et al 2015	Populus trichocarpa	Ht_11	0.0899	433	No	4	4	0.111797324	0.0078	FDIST	24	29233	SNP	SNP	Outlier	FDIST
Porth et al 2015	Populus trichocarpa	Ht_10	0.0939	433	No	4	4	0.111797324	0.0078	FDIST	24	29233	SNP	SNP	Outlier	FDIST
Porth et al 2015	Populus trichocarpa	* Ht_09	0.1432	433	No	4	4	0.111797324	0.0078	FDIST	24	29233	SNP	SNP	Outlier	FDIST
Porth et al 2015	Populus trichocarpa	* Ht_gain_09	0.1364	433	No	4	4	0.111797324	0.0078	FDIST	24	29233	SNP	SNP	Outlier	FDIST
Porth et al 2015	Populus trichocarpa	Ht_gain_10	0.0489	433	No	4	4	0.111797324	0.0078	FDIST	24	29233	SNP	SNP	Outlier	FDIST
Porth et al 2015	Populus trichocarpa	* Ht_gain_11	0.0337	433	No	4	4	0.111797324	0.0078	FDIST	24	29233	SNP	SNP	Outlier	FDIST
Porth et al 2015	Populus trichocarpa	MFA1	0.0355	433	No	4	4	0.111797324	0.0078	FDIST	24	29233	SNP	SNP	Outlier	FDIST
Porth et al 2015	Populus trichocarpa	Ht_09	0.1102	433	No	4	4	0.111797324	0.0078	FDIST	24	29233	SNP	SNP	Outlier	FDIST
Porth et al 2015	Populus trichocarpa	Ht_gain_11	0.0317	433	No	4	4	0.111797324	0.0078	FDIST	24	29233	SNP	SNP	Outlier	FDIST
Porth et al 2015	Populus trichocarpa	Ht_gain_09	0.0847	433	No	4	4	0.111797324	0.0078	FDIST	24	29233	SNP	SNP	Outlier	FDIST
Porth et al 2015	Populus trichocarpa	* Max_growth_period_10	0.1833	433	No	4	4	0.111797324	0.0078	FDIST	24	29233	SNP	SNP	Outlier	FDIST
Porth et al 2015	Populus trichocarpa	* Ht_08	0.104	433	No	4	4	0.111797324	0.0078	FDIST	24	29233	SNP	SNP	Outlier	FDIST
Porth et al 2015	Populus trichocarpa	AUDPC-2	0.0579	433	No	4	4	0.111797324	0.0078	FDIST	24	29233	SNP	SNP	Outlier	FDIST
Porth et al 2015	Populus trichocarpa	Ht_08	0.1042	433	No	4	4	0.111797324	0.0078	FDIST	24	29233	SNP	SNP	Outlier	FDIST
Porth et al 2015	Populus trichocarpa	* Max_postBS_period_10	0.1489	433	No	4	4	0.111797324	0.0078	FDIST	24	29233	SNP	SNP	Outlier	FDIST
Porth et al 2015	Populus trichocarpa	* BS_10	0.2108	433	No	4	4	0.111797324	0.0078	FDIST	24	29233	SNP	SNP	Outlier	FDIST
Porth et al 2015	Populus trichocarpa	* Leaf_lifespan_10	0.0537	433	No	4	4	0.111797324	0.0078	FDIST	24	29233	SNP	SNP	Outlier	FDIST
Porth et al 2015	Populus trichocarpa	* Branches_fall_09	0.1541	433	No	4	4	0.111797324	0.0078	FDIST	24	29233	SNP	SNP	Outlier	FDIST
Porth et al 2015	Populus trichocarpa	AUDPC-3	0.0551	433	No	4	4	0.111797324	0.0078	FDIST	24	29233	SNP	SNP	Outlier	FDIST
Porth et al 2015	Populus trichocarpa	Max_growth_period_10	0.1551	433	No	4	4	0.111797324	0.0078	FDIST	24	29233	SNP	SNP	Outlier	FDIST
Porth et al 2015	Populus trichocarpa	HD_11	0.0243	433	No	4	4	0.111797324	0.0078	FDIST	24	29233	SNP	SNP	Outlier	FDIST
Porth et al 2015	Populus trichocarpa	Max_postBS_period_10	0.1186	433	No	4	4	0.111797324	0.0078	FDIST	24	29233	SNP	SNP	Outlier	FDIST
Porth et al 2015	Populus trichocarpa	Branches_fall_09	0.1409	433	No	4	4	0.111797324	0.0078	FDIST	24	29233	SNP	SNP	Outlier	FDIST
Porth et al 2015	Populus trichocarpa	Max_growth_period_09	0.0693	433	No	4	4	0.111797324	0.0078	FDIST	24	29233	SNP	SNP	Outlier	FDIST
Porth et al 2015	Populus trichocarpa	Leaf_lifespan_10	0.0478	433	No	4	4	0.111797324	0.0078	FDIST	24	29233	SNP	SNP	Outlier	FDIST
Porth et al 2015	Populus trichocarpa	* Yellowing_75	0.0714	433	No	4	4	0.111797324	0.0078	FDIST	24	29233	SNP	SNP	Outlier	FDIST
Porth et al 2015	Populus trichocarpa	* Max_postBS_period_09	0.0282	433	No	4	4	0.111797324	0.0078	FDIST	24	29233	SNP	SNP	Outlier	FDIST
Porth et al 2015	Populus trichocarpa	Chl_summer_09	0.0663	433	No	4	4	0.111797324	0.0078	FDIST	24	29233	SNP	SNP	Outlier	FDIST
Porth et al 2015	Populus trichocarpa	* HGC_09	0.1923	433	No	4	4	0.111797324	0.0078	FDIST	24	29233	SNP	SNP	Outlier	FDIST
Porth et al 2015	Populus trichocarpa	* BS_09	0.2438	433	No	4	4	0.111797324	0.0078	FDIST	24	29233	SNP	SNP	Outlier	FDIST
Porth et al 2015	Populus trichocarpa	AUDPC-1	0.0521	433	No	4	4	0.111797324	0.0078	FDIST	24	29233	SNP	SNP	Outlier	FDIST
Porth et al 2015	Populus trichocarpa	BS_10	0.1745	433	No	4	4	0.111797324	0.0078	FDIST	24	29233	SNP	SNP	Outlier	FDIST
Porth et al 2015	Populus trichocarpa	Tree_wt	0.1225	433	No	4	4	0.111797324	0.0078	FDIST	24	29233	SNP	SNP	Outlier	FDIST
Porth et al 2015	Populus trichocarpa	* Max_canopy_10	0.0729	433	No	4	4	0.111797324	0.0078	FDIST	24	29233	SNP	SNP	Outlier	FDIST
Porth et al 2015	Populus trichocarpa	* BS_08	0.1617	433	No	4	4	0.111797324	0.0078	FDIST	24	29233	SNP	SNP	Outlier	FDIST
Porth et al 2015	Populus trichocarpa	* Yellowing_100	0.1718	433	No	4	4	0.111797324	0.0078	FDIST	24	29233	SNP	SNP	Outlier	FDIST
Porth et al 2015	Populus trichocarpa	Max_postBS_period_09	0.0302	433	No	4	4	0.111797324	0.0078	FDIST	24	29233	SNP	SNP	Outlier	FDIST
Porth et al 2015	Populus trichocarpa	Chl_summer_11	0.0939	433	No	4	4	0.111797324	0.0078	FDIST	24	29233	SNP	SNP	Outlier	FDIST
Porth et al 2015	Populus trichocarpa	Yellowing_75	0.0607	433	No	4	4	0.111797324	0.0078	FDIST	24	29233	SNP	SNP	Outlier	FDIST
Porth et al 2015	Populus trichocarpa	Max_canopy_09	0.048	433	No	4	4	0.111797324	0.0078	FDIST	24	29233	SNP	SNP	Outlier	FDIST
Porth et al 2015	Populus trichocarpa	HGC_09	0.1687	433	No	4	4	0.111797324	0.0078	FDIST	24	29233	SNP	SNP	Outlier	FDIST
Porth et al 2015	Populus trichocarpa	Max_canopy_10	0.0722	433	No	4	4	0.111797324	0.0078	FDIST	24	29233	SNP	SNP	Outlier	FDIST
Porth et al 2015	Populus trichocarpa	BS_08	0.1609	433	No	4	4	0.111797324	0.0078	FDIST	24	29233	SNP	SNP	Outlier	FDIST
Porth et al 2015	Populus trichocarpa	BS_09	0.2069	433	No	4	4	0.111797324	0.0078	FDIST	24	29233	SNP	SNP	Outlier	FDIST
Porth et al 2015	Populus trichocarpa	BSpost186-10	0.1792	433	No	4	4	0.111797324	0.0078	FDIST	24	29233	SNP	SNP	Outlier	FDIST
Porth et al 2015	Populus trichocarpa	Bole_wt	0.1109	433	No	4	4	0.111797324	0.0078	FDIST	24	29233	SNP	SNP	Outlier	FDIST
Porth et al 2015	Populus trichocarpa	BSpost186-09	0.2067	433	No	4	4	0.111797324	0.0078	FDIST	24	29233	SNP	SNP	Outlier	FDIST
Porth et al 2015	Populus trichocarpa	Yellowing_100	0.1593	433	No	4	4	0.111797324	0.0078	FDIST	24	29233	SNP	SNP	Outlier	FDIST
Porth et al 2015	Populus trichocarpa	* Leaf_drop_10	0.1687	433	No	4	4	0.111797324	0.0078	FDIST	24	29233	SNP	SNP	Outlier	FDIST
Porth et al 2015	Populus trichocarpa	* Leaf_drop_08	0.1579	433	No	4	4	0.111797324	0.0078	FDIST	24	29233	SNP	SNP	Outlier	FDIST
Porth et al 2015	Populus trichocarpa	* Leaf_drop_09	0.2396	433	No	4	4	0.111797324	0.0078	FDIST	24	29233	SNP	SNP	Outlier	FDIST
Porth et al 2015	Populus trichocarpa	Leaf_drop_08	0.1601	433	No	4	4	0.111797324	0.0078	FDIST	24	29233	SNP	SNP	Outlier	FDIST
Porth et al 2015	Populus trichocarpa	Leaf_drop_09	0.2361	433	No	4	4	0.111797324	0.0078	FDIST	24	29233	SNP	SNP	Outlier	FDIST
Porth et al 2015	Populus trichocarpa	Leaf_drop_10	0.1704	433	No	4	4	0.111797324	0.0078	FDIST	24	29233	SNP	SNP	Outlier	FDIST
Porth et al 2015	Populus trichocarpa	CN_09	0.0518	433	No	4	4	0.111797324	0.0078	FDIST	24	29233	SNP	SNP	Outlier	FDIST
Porth et al 2015	Populus trichocarpa	Amax_09	0.024	433	No	4	4	0.111797324	0.0078	FDIST	24	29233	SNP	SNP	Outlier	FDIST
Porth et al 2015	Populus trichocarpa	leaf_count	0.0875	433	No	4	4	0.111797324	0.0078	FDIST	24	29233	SNP	SNP	Outlier	FDIST
Porth et al 2015	Populus trichocarpa	Galactose	0.1167	433	No	4	4	0.111797324	0.0078	FDIST	24	29233	SNP	SNP	Outlier	FDIST
Porth et al 2015	Populus trichocarpa	Leaf_bundles_11	0.0523	433	No	4	4	0.111797324	0.0078	FDIST	24	29233	SNP	SNP	Outlier	FDIST
Porth et al 2015	Populus trichocarpa	Arabinose	0.1276	433	No	4	4	0.111797324	0.0078	FDIST	24	29233	SNP	SNP	Outlier	FDIST
Porth et al 2015	Populus trichocarpa	Dobs_09	0.0263	433	No	4	4	0.111797324	0.0078	FDIST	24	29233	SNP	SNP	Outlier	FDIST
Porth et al 2015	Populus trichocarpa	* Active_growth_09	0.0471	433	No	4	4	0.111797324	0.0078	FDIST	24	29233	SNP	SNP	Outlier	FDIST
Porth et al 2015	Populus trichocarpa	WUE_09	0.0373	433	No	4	4	0.111797324	0.0078	FDIST	24	29233	SNP	SNP	Outlier	FDIST
Porth et al 2015	Populus trichocarpa	Fiber	0.0446	433	No	4	4	0.111797324	0.0078	FDIST	24	29233	SNP	SNP	Outlier	FDIST
Porth et al 2015	Populus trichocarpa	Active_growth_09	0.0337	433	No	4	4	0.111797324	0.0078	FDIST	24	29233	SNP	SNP	Outlier	FDIST
Porth et al 2015	Populus trichocarpa	gs_09	0.0344	433	No	4	4	0.111797324	0.0078	FDIST	24	29233	SNP	SNP	Outlier	FDIST
Porth et al 2015	Populus trichocarpa	Amass_09	0.0579	433	No	4	4	0.111797324	0.0078	FDIST	24	29233	SNP	SNP	Outlier	FDIST
Porth et al 2015	Populus trichocarpa	* LMA_summer_10	0.0307	433	No	4	4	0.111797324	0.0078	FDIST	24	29233	SNP	SNP	Outlier	FDIST
Porth et al 2015	Populus trichocarpa	LMA_summer_10	0.0233	433	No	4	4	0.111797324	0.0078	FDIST	24	29233	SNP	SNP	Outlier	FDIST
Porth et al 2015	Populus trichocarpa	Nmass_09	0.05	433	No	4	4	0.111797324	0.0078	FDIST	24	29233	SNP	SNP	Outlier	FDIST
Porth et al 2015	Populus trichocarpa	100% Yellowing _2010	0.1593	433	No	4	4	0.129639298	0.0078	FDIST	24	29233	SNP	SNP	GWAS	FDIST
Porth et al 2015	Populus trichocarpa	75% Yellowing_2010	0.0607	433	No	4	4	0.135332	0.0078	FDIST	24	29233	SNP	SNP	GWAS	FDIST
Porth et al 2015	Populus trichocarpa	Amax/mass_2009	0.0579	433	No	4	4	0.171145675	0.0078	FDIST	24	29233	SNP	SNP	GWAS	FDIST
Porth et al 2015	Populus trichocarpa	AUDPC_2011	0.0521	433	No	4	4	0.123693234	0.0078	FDIST	24	29233	SNP	SNP	GWAS	FDIST
Porth et al 2015	Populus trichocarpa	Bole mass_2012	0.1109	433	No	4	4	0.176881602	0.0078	FDIST	24	29233	SNP	SNP	GWAS	FDIST
Porth et al 2015	Populus trichocarpa	Branches_2009	0.1409	433	No	4	4	0.090680555	0.0078	FDIST	24	29233	SNP	SNP	GWAS	FDIST
Porth et al 2015	Populus trichocarpa	Bud set _2008	0.1609	433	No	4	4	0.120703897	0.0078	FDIST	24	29233	SNP	SNP	GWAS	FDIST
Porth et al 2015	Populus trichocarpa	Bud set _2009	0.2069	433	No	4	4	0.122537661	0.0078	FDIST	24	29233	SNP	SNP	GWAS	FDIST
Porth et al 2015	Populus trichocarpa	Bud setSTAR_2009	0.2438	433	No	4	4	0.095640472	0.0078	FDIST	24	29233	SNP	SNP	GWAS	FDIST
Porth et al 2015	Populus trichocarpa	Bud setSTAR_2010	0.2108	433	No	4	4	0.136007792	0.0078	FDIST	24	29233	SNP	SNP	GWAS	FDIST
Porth et al 2015	Populus trichocarpa	Bud set_2010	0.1745	433	No	4	4	0.128510609	0.0078	FDIST	24	29233	SNP	SNP	GWAS	FDIST
Porth et al 2015	Populus trichocarpa	Canopy duration _2010	0.0722	433	No	4	4	0.090753	0.0078	FDIST	24	29233	SNP	SNP	GWAS	FDIST
Porth et al 2015	Populus trichocarpa	Chlsummer _2009	0.0663	433	No	4	4	0.165461008	0.0078	FDIST	24	29233	SNP	SNP	GWAS	FDIST
Porth et al 2015	Populus trichocarpa	Chlsummer _2011	0.0939	433	No	4	4	0.162447537	0.0078	FDIST	24	29233	SNP	SNP	GWAS	FDIST
Porth et al 2015	Populus trichocarpa	fiber	0.0446	433	No	4	4	0.093209	0.0078	FDIST	24	29233	SNP	SNP	GWAS	FDIST
Porth et al 2015	Populus trichocarpa	Growth period _2009	0.0693	433	No	4	4	0.096141906	0.0078	FDIST	24	29233	SNP	SNP	GWAS	FDIST
Porth et al 2015	Populus trichocarpa	Growth period _2010	0.1551	433	No	4	4	0.114587346	0.0078	FDIST	24	29233	SNP	SNP	GWAS	FDIST
Porth et al 2015	Populus trichocarpa	Height gain_2009	0.0847	433	No	4	4	0.101448	0.0078	FDIST	24	29233	SNP	SNP	GWAS	FDIST
Porth et al 2015	Populus trichocarpa	Height growth cessation _2009	0.1687	433	No	4	4	0.124182207	0.0078	FDIST	24	29233	SNP	SNP	GWAS	FDIST
Porth et al 2015	Populus trichocarpa	Height_2008	0.1042	433	No	4	4	0.149619472	0.0078	FDIST	24	29233	SNP	SNP	GWAS	FDIST
Porth et al 2015	Populus trichocarpa	Height_2010	0.0939	433	No	4	4	0.185462	0.0078	FDIST	24	29233	SNP	SNP	GWAS	FDIST
Porth et al 2015	Populus trichocarpa	Height_2011	0.0899	433	No	4	4	0.11582951	0.0078	FDIST	24	29233	SNP	SNP	GWAS	FDIST
Porth et al 2015	Populus trichocarpa	Leaf drop _2008	0.1601	433	No	4	4	0.132016628	0.0078	FDIST	24	29233	SNP	SNP	GWAS	FDIST
Porth et al 2015	Populus trichocarpa	Leaf drop _2009	0.2361	433	No	4	4	0.097606101	0.0078	FDIST	24	29233	SNP	SNP	GWAS	FDIST
Porth et al 2015	Populus trichocarpa	Leaf drop _2010	0.1704	433	No	4	4	0.136634825	0.0078	FDIST	24	29233	SNP	SNP	GWAS	FDIST
Porth et al 2015	Populus trichocarpa	Leaf lifespan_2010	0.0478	433	No	4	4	0.110315497	0.0078	FDIST	24	29233	SNP	SNP	GWAS	FDIST
Porth et al 2015	Populus trichocarpa	Nmass_2009	0.05	433	No	4	4	0.182264249	0.0078	FDIST	24	29233	SNP	SNP	GWAS	FDIST
Porth et al 2015	Populus trichocarpa	Post-bud set period _2010	0.1186	433	No	4	4	0.123962213	0.0078	FDIST	24	29233	SNP	SNP	GWAS	FDIST
Porth et al 2015	Populus trichocarpa	Whole tree mass_2012	0.1225	433	No	4	4	0.176881602	0.0078	FDIST	24	29233	SNP	SNP	GWAS	FDIST
Kovi et al 2015	Lolium perenne	Freeze-tolerance	0.13823867	600	Yes	2	2	0.402728876	0.080710411	FDIST	6	272	SNP	SNP	Outlier	Arlequin
Kovi et al 2015	Lolium perenne	Freeze-tolerance	0.13823867	600	Yes	2	2	0.346203221	0.07074115	FDIST	15	263	SNP	SNP	Outlier	Arlequin
Kovi et al 2015	Lolium perenne	Freeze-tolerance	0.13823867	600	Yes	2	2	0.350729026	0.077791265	Lositan	20	258	SNP	SNP	Outlier	Lositan
N'Diaye et al 2018	Triticum turgidum	Dough tenacity	0.158192238	168	Yes	4	4	0.2376987	0.110250103	Bayescan	144	4091	SNP	NA	Outlier	Bayescan
N'Diaye et al 2018	Triticum turgidum	Deformation energy	0.185820782	168	Yes	4	4	0.2376987	0.110250103	Bayescan	144	4091	SNP	NA	Outlier	Bayescan
N'Diaye et al 2018	Triticum turgidum	Dough extensibility	0.189122794	168	Yes	4	4	0.2376987	0.110250103	Bayescan	144	4091	SNP	NA	Outlier	Bayescan
N'Diaye et al 2018	Triticum turgidum	Gluten index	0.119973111	169	Yes	4	4	0.2376987	0.110250103	Bayescan	144	4091	SNP	NA	Outlier	Bayescan
N'Diaye et al 2018	Triticum turgidum	Semolina pigment	0.143735828	184	Yes	4	4	0.2376987	0.110250103	Bayescan	144	4091	SNP	NA	Outlier	Bayescan
N'Diaye et al 2018	Triticum turgidum	Pasta*	0.075390973	168	Yes	4	4	0.2376987	0.110250103	Bayescan	144	4091	SNP	NA	Outlier	Bayescan
N'Diaye et al 2018	Triticum turgidum	Semolina b*	0.064333092	167	Yes	4	4	0.2376987	0.110250103	Bayescan	144	4091	SNP	NA	Outlier	Bayescan
N'Diaye et al 2018	Triticum turgidum	Pigment loss	0.174611913	168	Yes	4	4	0.2376987	0.110250103	Bayescan	144	4091	SNP	NA	Outlier	Bayescan
N'Diaye et al 2018	Triticum turgidum	Protein content	0.098408292	173	Yes	4	4	0.2376987	0.110250103	Bayescan	144	4091	SNP	NA	Outlier	Bayescan
N'Diaye et al 2018	Triticum turgidum	Protein loss	0.097538059	173	Yes	4	4	0.2376987	0.110250103	Bayescan	144	4091	SNP	NA	Outlier	Bayescan
N'Diaye et al 2018	Triticum turgidum	Plant height	0.124293759	173	Yes	4	4	0.2376987	0.110250103	Bayescan	144	4091	SNP	NA	Outlier	Bayescan
N'Diaye et al 2018	Triticum turgidum	Dough tenacity	0.158192238	168	Yes	4	4	0.280629282	0.079510703	Arlequin	397	3838	SNP	NA	Outlier	Arlequin
N'Diaye et al 2018	Triticum turgidum	Deformation energy	0.185820782	168	Yes	4	4	0.280629282	0.079510703	Arlequin	397	3838	SNP	NA	Outlier	Arlequin
N'Diaye et al 2018	Triticum turgidum	Dough extensibility	0.189122794	168	Yes	4	4	0.280629282	0.079510703	Arlequin	397	3838	SNP	NA	Outlier	Arlequin
N'Diaye et al 2018	Triticum turgidum	Gluten index	0.119973111	169	Yes	4	4	0.280629282	0.079510703	Arlequin	397	3838	SNP	NA	Outlier	Arlequin
N'Diaye et al 2018	Triticum turgidum	Semolina pigment	0.143735828	184	Yes	4	4	0.280629282	0.079510703	Arlequin	397	3838	SNP	NA	Outlier	Arlequin
N'Diaye et al 2018	Triticum turgidum	Pasta*	0.075390973	168	Yes	4	4	0.280629282	0.079510703	Arlequin	397	3838	SNP	NA	Outlier	Arlequin
N'Diaye et al 2018	Triticum turgidum	Semolina b*	0.064333092	167	Yes	4	4	0.280629282	0.079510703	Arlequin	397	3838	SNP	NA	Outlier	Arlequin
N'Diaye et al 2018	Triticum turgidum	Pigment loss	0.174611913	168	Yes	4	4	0.280629282	0.079510703	Arlequin	397	3838	SNP	NA	Outlier	Arlequin
N'Diaye et al 2018	Triticum turgidum	Protein content	0.098408292	173	Yes	4	4	0.280629282	0.079510703	Arlequin	397	3838	SNP	NA	Outlier	Arlequin
N'Diaye et al 2018	Triticum turgidum	Protein loss	0.097538059	173	Yes	4	4	0.280629282	0.079510703	Arlequin	397	3838	SNP	NA	Outlier	Arlequin
N'Diaye et al 2018	Triticum turgidum	Plant height	0.124293759	173	Yes	4	4	0.280629282	0.079510703	Arlequin	397	3838	SNP	NA	Outlier	Arlequin
N'Diaye et al 2018	Triticum turgidum	Dough tenacity	0.158192238	168	Yes	4	4	0.287458221	0.077124183	Lositan	403	3832	SNP	NA	Outlier	Lositan
N'Diaye et al 2018	Triticum turgidum	Deformation energy	0.185820782	168	Yes	4	4	0.287458221	0.077124183	Lositan	403	3832	SNP	NA	Outlier	Lositan
N'Diaye et al 2018	Triticum turgidum	Dough extensibility	0.189122794	168	Yes	4	4	0.287458221	0.077124183	Lositan	403	3832	SNP	NA	Outlier	Lositan
N'Diaye et al 2018	Triticum turgidum	Gluten index	0.119973111	169	Yes	4	4	0.287458221	0.077124183	Lositan	403	3832	SNP	NA	Outlier	Lositan
N'Diaye et al 2018	Triticum turgidum	Semolina pigment	0.143735828	184	Yes	4	4	0.287458221	0.077124183	Lositan	403	3832	SNP	NA	Outlier	Lositan
N'Diaye et al 2018	Triticum turgidum	Pasta*	0.075390973	168	Yes	4	4	0.287458221	0.077124183	Lositan	403	3832	SNP	NA	Outlier	Lositan
N'Diaye et al 2018	Triticum turgidum	Semolina b*	0.064333092	167	Yes	4	4	0.287458221	0.077124183	Lositan	403	3832	SNP	NA	Outlier	Lositan
N'Diaye et al 2018	Triticum turgidum	Pigment loss	0.174611913	168	Yes	4	4	0.287458221	0.077124183	Lositan	403	3832	SNP	NA	Outlier	Lositan
N'Diaye et al 2018	Triticum turgidum	Protein content	0.098408292	173	Yes	4	4	0.287458221	0.077124183	Lositan	403	3832	SNP	NA	Outlier	Lositan
N'Diaye et al 2018	Triticum turgidum	Protein loss	0.097538059	173	Yes	4	4	0.287458221	0.077124183	Lositan	403	3832	SNP	NA	Outlier	Lositan
N'Diaye et al 2018	Triticum turgidum	Plant height	0.124293759	173	Yes	4	4	0.287458221	0.077124183	Lositan	403	3832	SNP	NA	Outlier	Lositan
Sra et al 2019	Brassica rapa	Oil	0.076023	1000	Yes	5	5	0.427542	0.12686	Arlequin	4	100	SNP	SNP	Outlier	Arlequin
Sra et al 2019	Brassica rapa	Protein	0.244572	1000	Yes	5	5	0.427542	0.12686	Arlequin	4	100	SNP	SNP	Outlier	Arlequin
Sra et al 2019	Brassica rapa	Carbohydrate	0.140196	1000	Yes	5	5	0.427542	0.12686	Arlequin	4	100	SNP	SNP	Outlier	Arlequin
Sra et al 2019	Brassica nigra	Oil	0.129388	1000	Yes	2	2	0.329388	0.096772	Arlequin	9	75	SNP	SNP	Outlier	Arlequin
Sra et al 2019	Brassica nigra	Protein	0.258446	1000	Yes	2	2	0.329388	0.096772	Arlequin	9	75	SNP	SNP	Outlier	Arlequin
Sra et al 2019	Brassica nigra	Carbohydrate	0.02208	1000	Yes	2	2	0.329388	0.096772	Arlequin	9	75	SNP	SNP	Outlier	Arlequin
Sra et al 2019	Brassica juncea	Seed Weight	0.047009	1000	Yes	4	4	0.449856	0.117103	Arlequin	4	94	SNP	SNP	Outlier	Arlequin
Sra et al 2019	Brassica juncea	Oil	0.354356	1000	Yes	4	4	0.449856	0.117103	Arlequin	4	94	SNP	SNP	Outlier	Arlequin
Sra et al 2019	Brassica juncea	Protein	0.318622	1000	Yes	4	4	0.449856	0.117103	Arlequin	4	94	SNP	SNP	Outlier	Arlequin
Sra et al 2019	Brassica juncea	Carbohydrate	0.205197	1000	Yes	4	4	0.449856	0.117103	Arlequin	4	94	SNP	SNP	Outlier	Arlequin
Izuno et al 2017	Metrosideros polymorpha	Leaf area	0.595772	72	Yes	9	9	0.39852	0.146505	Bayescan	34	1625	SNP	SNP	Outlier	Bayescan
Izuno et al 2017	Metrosideros polymorpha	Weight of trichome	0.656333	72	Yes	9	9	0.39852	0.146505	Bayescan	34	1625	SNP	SNP	Outlier	Bayescan
Dillon et al 2013	Pinus radiata	cumulative ring width whole core	0.400510896	447	Yes	3	3	0.262520897	0.04432443	Arlequin	10	139	SNP	SNP	Outlier	Arlequin
Dillon et al 2013	Pinus radiata	MFA whole core	0.216725422	447	Yes	3	3	0.262520897	0.04432443	Arlequin	10	139	SNP	SNP	Outlier	Arlequin
Dillon et al 2013	Pinus radiata	MOE corewood	0.380035673	447	Yes	3	3	0.262520897	0.04432443	Arlequin	10	139	SNP	SNP	Outlier	Arlequin
Dillon et al 2013	Pinus radiata	ring width corewood	0.597937369	447	Yes	3	3	0.262520897	0.04432443	Arlequin	10	139	SNP	SNP	Outlier	Arlequin
Dillon et al 2013	Pinus radiata	ring width outerwood	0.427574978	447	Yes	3	3	0.262520897	0.04432443	Arlequin	10	139	SNP	SNP	Outlier	Arlequin
Dillon et al 2013	Pinus radiata	ring width whole core	0.293435682	447	Yes	3	3	0.262520897	0.04432443	Arlequin	10	139	SNP	SNP	Outlier	Arlequin
Dillon et al 2013	Pinus radiata	coarseness whole core	0.333158629	447	Yes	3	3	0.262520897	0.04432443	Arlequin	10	139	SNP	SNP	Outlier	Arlequin
Dillon et al 2013	Pinus radiata	cumulative ring width corewood	0.464042665	447	Yes	3	3	0.262520897	0.04432443	Arlequin	10	139	SNP	SNP	Outlier	Arlequin
Dillon et al 2013	Pinus radiata	density corewood	0.427476599	447	Yes	3	3	0.262520897	0.04432443	Arlequin	10	139	SNP	SNP	Outlier	Arlequin
Dillon et al 2013	Pinus radiata	late wood density whole core	0.335282078	447	Yes	3	3	0.262520897	0.04432443	Arlequin	10	139	SNP	SNP	Outlier	Arlequin
Dillon et al 2013	Pinus radiata	specific surface area whole core	0.305491163	447	Yes	3	3	0.262520897	0.04432443	Arlequin	10	139	SNP	SNP	Outlier	Arlequin
Dillon et al 2013	Pinus radiata	tangential diameter corewood	0.361339284	447	Yes	3	3	0.262520897	0.04432443	Arlequin	10	139	SNP	SNP	Outlier	Arlequin
Dillon et al 2013	Pinus radiata	wall thickness whole core	0.427000648	447	Yes	3	3	0.262520897	0.04432443	Arlequin	10	139	SNP	SNP	Outlier	Arlequin
Dillon et al 2013	Pinus radiata	density whole core	0.380361506	447	Yes	3	3	0.262520897	0.04432443	Arlequin	10	139	SNP	SNP	Outlier	Arlequin
Dillon et al 2013	Pinus radiata	late wood density outerwood	0.470485985	447	Yes	3	3	0.262520897	0.04432443	Arlequin	10	139	SNP	SNP	Outlier	Arlequin
Dillon et al 2013	Pinus radiata	specific surface area corewood	0.347344276	447	Yes	3	3	0.262520897	0.04432443	Arlequin	10	139	SNP	SNP	Outlier	Arlequin
Dillon et al 2013	Pinus radiata	wall thickness corewood	0.422923816	447	Yes	3	3	0.262520897	0.04432443	Arlequin	10	139	SNP	SNP	Outlier	Arlequin
Dillon et al 2013	Pinus radiata	wall thickness outerwood	0.366647166	447	Yes	3	3	0.262520897	0.04432443	Arlequin	10	139	SNP	SNP	Outlier	Arlequin
Dillon et al 2013	Pinus radiata	density outerwood	0.307139113	447	Yes	3	3	0.262520897	0.04432443	Arlequin	10	139	SNP	SNP	Outlier	Arlequin
Dillon et al 2013	Pinus radiata	early wood density outerwood	0.596493182	447	Yes	3	3	0.262520897	0.04432443	Arlequin	10	139	SNP	SNP	Outlier	Arlequin
Dillon et al 2013	Pinus radiata	early wood density whole core	0.368996008	447	Yes	3	3	0.262520897	0.04432443	Arlequin	10	139	SNP	SNP	Outlier	Arlequin
Dillon et al 2013	Pinus radiata	specific surface area outerwood	0.347656846	447	Yes	3	3	0.262520897	0.04432443	Arlequin	10	139	SNP	SNP	Outlier	Arlequin
Dillon et al 2013	Pinus radiata	tangential diameter outerwood	0.479920952	447	Yes	3	3	0.262520897	0.04432443	Arlequin	10	139	SNP	SNP	Outlier	Arlequin
Dillon et al 2013	Pinus radiata	tangential diameter whole core	0.355004074	447	Yes	3	3	0.262520897	0.04432443	Arlequin	10	139	SNP	SNP	Outlier	Arlequin
Dillon et al 2013	Pinus radiata	cumulative ring width outerwood	0.313057559	447	Yes	3	3	0.262520897	0.04432443	Arlequin	10	139	SNP	SNP	Outlier	Arlequin
Dillon et al 2013	Pinus radiata	MFA outerwood	0.812652065	447	Yes	3	3	0.262520897	0.04432443	Arlequin	10	139	SNP	SNP	Outlier	Arlequin
Dillon et al 2013	Pinus radiata	MOE outerwood	0.838629749	447	Yes	3	3	0.262520897	0.04432443	Arlequin	10	139	SNP	SNP	Outlier	Arlequin
Dillon et al 2013	Pinus radiata	MOE whole core	0.641364749	447	Yes	3	3	0.262520897	0.04432443	Arlequin	10	139	SNP	SNP	Outlier	Arlequin
Dillon et al 2013	Pinus radiata	early wood density corewood	0.26761133	447	Yes	3	3	0.262520897	0.04432443	Arlequin	10	139	SNP	SNP	Outlier	Arlequin
Dillon et al 2013	Pinus radiata	coarseness outerwood	0.378126477	447	Yes	3	3	0.262520897	0.04432443	Arlequin	10	139	SNP	SNP	Outlier	Arlequin
Dillon et al 2013	Pinus radiata	late wood density corewood	0.13471178	447	Yes	3	3	0.262520897	0.04432443	Arlequin	10	139	SNP	SNP	Outlier	Arlequin
Dillon et al 2013	Pinus radiata	radial diameter whole core	0.106506129	447	Yes	3	3	0.262520897	0.04432443	Arlequin	10	139	SNP	SNP	Outlier	Arlequin
Dillon et al 2013	Pinus radiata	cell population whole core	0.12022152	447	Yes	3	3	0.262520897	0.04432443	Arlequin	10	139	SNP	SNP	Outlier	Arlequin
Dillon et al 2013	Pinus radiata	radial diameter corewood	0.107363895	447	Yes	3	3	0.262520897	0.04432443	Arlequin	10	139	SNP	SNP	Outlier	Arlequin
Dillon et al 2013	Pinus radiata	radial diameter outerwood	0.150314619	447	Yes	3	3	0.262520897	0.04432443	Arlequin	10	139	SNP	SNP	Outlier	Arlequin
Dillon et al 2013	Pinus radiata	cell population corewood	0.214860611	447	Yes	3	3	0.262520897	0.04432443	Arlequin	10	139	SNP	SNP	Outlier	Arlequin
Dillon et al 2013	Pinus radiata	cell population outerwood	0.075708444	447	Yes	3	3	0.262520897	0.04432443	Arlequin	10	139	SNP	SNP	Outlier	Arlequin
Dillon et al 2013	Pinus radiata	coarseness corewood	0.389959762	447	Yes	3	3	0.262520897	0.04432443	Arlequin	10	139	SNP	SNP	Outlier	Arlequin
Dillon et al 2013	Pinus radiata	MFA corewood	0.050810031	447	Yes	3	3	0.262520897	0.04432443	Arlequin	10	139	SNP	SNP	Outlier	Arlequin
Hamlin et al 2015	Iris hexagona	Petal length	0.356108439	22	No	2	2	0.829	0.359	Bayescan	14	736	SNP	SNP	Outlier	Bayescan
Hamlin et al 2015	Iris hexagona	Petal length	0.341984147	21	No	2	2	0.627	0.163	Bayescan	14	736	SNP	SNP	Outlier	Bayescan
Hamlin et al 2015	Iris hexagona	Petal length	0.386124419	20	No	2	2	0.615	0.221	Bayescan	14	736	SNP	SNP	Outlier	Bayescan
Hamlin et al 2015	Iris hexagona	Petal length	0.5244527	22	No	2	2	0.641	0.253	Bayescan	14	736	SNP	SNP	Outlier	Bayescan
Hamlin et al 2015	Iris hexagona	Petal length	0.361302671	17	No	2	2	0.397	0.216	Bayescan	14	736	SNP	SNP	Outlier	Bayescan
Hamlin et al 2015	Iris hexagona	Petal length	0.297113106	23	No	2	2	0.829	0.382	Bayescan	14	736	SNP	SNP	Outlier	Bayescan
Hamlin et al 2015	Iris hexagona	Petal length	0.444956923	21	No	2	2	0.137	0.081	Bayescan	14	736	SNP	SNP	Outlier	Bayescan
Hamlin et al 2015	Iris hexagona	Petal length	0.475633563	20	No	2	2	0.766	0.292	Bayescan	14	736	SNP	SNP	Outlier	Bayescan
Hamlin et al 2015	Iris hexagona	Petal length	0.633896838	22	No	2	2	0.809	0.322	Bayescan	14	736	SNP	SNP	Outlier	Bayescan
Hamlin et al 2015	Iris hexagona	Petal length	0.488360724	17	No	2	2	0.301	0.135	Bayescan	14	736	SNP	SNP	Outlier	Bayescan
Hamlin et al 2015	Iris hexagona	Petal length	0.506457226	16	No	2	2	0.32	0.18	Bayescan	14	736	SNP	SNP	Outlier	Bayescan
Hamlin et al 2015	Iris hexagona	Petal length	0.656131214	18	No	2	2	0.373	0.209	Bayescan	14	736	SNP	SNP	Outlier	Bayescan
Hamlin et al 2015	Iris hexagona	Petal width	0.563840355	20	No	2	2	0.789	0.317	Bayescan	14	736	SNP	SNP	Outlier	Bayescan
Hamlin et al 2015	Iris hexagona	Petal width	0.618619653	22	No	2	2	0.829	0.359	Bayescan	14	736	SNP	SNP	Outlier	Bayescan
Hamlin et al 2015	Iris hexagona	Petal width	0.623664952	20	No	2	2	0.615	0.221	Bayescan	14	736	SNP	SNP	Outlier	Bayescan
Hamlin et al 2015	Iris hexagona	Petal width	0.669136454	22	No	2	2	0.641	0.253	Bayescan	14	736	SNP	SNP	Outlier	Bayescan
Hamlin et al 2015	Iris hexagona	Petal width	0.487851032	20	No	2	2	0.766	0.292	Bayescan	14	736	SNP	SNP	Outlier	Bayescan
Hamlin et al 2015	Iris hexagona	Petal width	0.554052278	22	No	2	2	0.809	0.322	Bayescan	14	736	SNP	SNP	Outlier	Bayescan
Hamlin et al 2015	Iris hexagona	Petal width	0.37300974	21	No	2	2	0.678	0.267	Bayescan	14	736	SNP	SNP	Outlier	Bayescan
Hamlin et al 2015	Iris hexagona	Petal width	0.456608556	23	No	2	2	0.735	0.303	Bayescan	14	736	SNP	SNP	Outlier	Bayescan
Hamlin et al 2015	Iris hexagona	Petal width	0.551364646	16	No	2	2	0.32	0.18	Bayescan	14	736	SNP	SNP	Outlier	Bayescan
Hamlin et al 2015	Iris hexagona	Petal width	0.594926719	18	No	2	2	0.373	0.209	Bayescan	14	736	SNP	SNP	Outlier	Bayescan
Hamlin et al 2015	Iris hexagona	Nectar guide	0.350906725	21	No	2	2	0.51	0.232	Bayescan	14	736	SNP	SNP	Outlier	Bayescan
Hamlin et al 2015	Iris hexagona	Nectar guide	0.512009091	22	No	2	2	0.829	0.359	Bayescan	14	736	SNP	SNP	Outlier	Bayescan
Hamlin et al 2015	Iris hexagona	Nectar guide	0.400193483	21	No	2	2	0.639	0.226	Bayescan	14	736	SNP	SNP	Outlier	Bayescan
Hamlin et al 2015	Iris hexagona	Nectar guide	0.541409966	22	No	2	2	0.641	0.253	Bayescan	14	736	SNP	SNP	Outlier	Bayescan
Hamlin et al 2015	Iris hexagona	Nectar guide	0.421438084	21	No	2	2	0.622	0.298	Bayescan	14	736	SNP	SNP	Outlier	Bayescan
Hamlin et al 2015	Iris hexagona	Nectar guide	0.384556183	17	No	2	2	0.397	0.216	Bayescan	14	736	SNP	SNP	Outlier	Bayescan
Hamlin et al 2015	Iris hexagona	Nectar guide	0.298326818	20	No	2	2	0.766	0.292	Bayescan	14	736	SNP	SNP	Outlier	Bayescan
Hamlin et al 2015	Iris hexagona	Nectar guide	0.554845287	22	No	2	2	0.809	0.322	Bayescan	14	736	SNP	SNP	Outlier	Bayescan
Hamlin et al 2015	Iris hexagona	Nectar guide	0.352324075	23	No	2	2	0.735	0.303	Bayescan	14	736	SNP	SNP	Outlier	Bayescan
Hamlin et al 2015	Iris hexagona	Nectar guide	0.498284811	18	No	2	2	0.373	0.209	Bayescan	14	736	SNP	SNP	Outlier	Bayescan
Hamlin et al 2015	Iris hexagona	Leaf height	0.355147973	18	No	2	2	0.658	0.217	Bayescan	14	736	SNP	SNP	Outlier	Bayescan
Hamlin et al 2015	Iris hexagona	Leaf height	0.729846674	18	No	2	2	0.51	0.232	Bayescan	14	736	SNP	SNP	Outlier	Bayescan
Hamlin et al 2015	Iris hexagona	Leaf height	0.68706988	14	No	2	2	0.399	0.196	Bayescan	14	736	SNP	SNP	Outlier	Bayescan
Hamlin et al 2015	Iris hexagona	Leaf height	0.355054625	21	No	2	2	0.627	0.163	Bayescan	14	736	SNP	SNP	Outlier	Bayescan
Hamlin et al 2015	Iris hexagona	Leaf height	0.484472105	21	No	2	2	0.622	0.298	Bayescan	14	736	SNP	SNP	Outlier	Bayescan
Hamlin et al 2015	Iris hexagona	Leaf height	0.61843855	21	No	2	2	0.543	0.279	Bayescan	14	736	SNP	SNP	Outlier	Bayescan
Hamlin et al 2015	Iris hexagona	Leaf height	0.657783851	20	No	2	2	0.781	0.346	Bayescan	14	736	SNP	SNP	Outlier	Bayescan
Hamlin et al 2015	Iris hexagona	Leaf height	0.470556988	22	No	2	2	0.829	0.382	Bayescan	14	736	SNP	SNP	Outlier	Bayescan
Hamlin et al 2015	Iris hexagona	Leaf height	0.497186759	17	No	2	2	0.301	0.135	Bayescan	14	736	SNP	SNP	Outlier	Bayescan
Hamlin et al 2015	Iris hexagona	Leaf height	0.566198792	16	No	2	2	0.32	0.18	Bayescan	14	736	SNP	SNP	Outlier	Bayescan
Hamlin et al 2015	Iris hexagona	Leaf width	0.574545886	18	No	2	2	0.789	0.317	Bayescan	14	736	SNP	SNP	Outlier	Bayescan
Hamlin et al 2015	Iris hexagona	Leaf width	0.582719257	20	No	2	2	0.829	0.359	Bayescan	14	736	SNP	SNP	Outlier	Bayescan
Hamlin et al 2015	Iris hexagona	Leaf width	0.484459556	21	No	2	2	0.627	0.163	Bayescan	14	736	SNP	SNP	Outlier	Bayescan
Hamlin et al 2015	Iris hexagona	Leaf width	0.824478275	20	No	2	2	0.615	0.221	Bayescan	14	736	SNP	SNP	Outlier	Bayescan
Hamlin et al 2015	Iris hexagona	Leaf width	0.801475472	22	No	2	2	0.641	0.253	Bayescan	14	736	SNP	SNP	Outlier	Bayescan
Hamlin et al 2015	Iris hexagona	Leaf width	0.407764744	21	No	2	2	0.543	0.279	Bayescan	14	736	SNP	SNP	Outlier	Bayescan
Hamlin et al 2015	Iris hexagona	Leaf width	0.827653128	20	No	2	2	0.781	0.346	Bayescan	14	736	SNP	SNP	Outlier	Bayescan
Hamlin et al 2015	Iris hexagona	Leaf width	0.791765877	22	No	2	2	0.829	0.382	Bayescan	14	736	SNP	SNP	Outlier	Bayescan
Hamlin et al 2015	Iris hexagona	Leaf width	0.343813566	22	No	2	2	0.137	0.081	Bayescan	14	736	SNP	SNP	Outlier	Bayescan
Hamlin et al 2015	Iris hexagona	Leaf width	0.76405086	21	No	2	2	0.766	0.292	Bayescan	14	736	SNP	SNP	Outlier	Bayescan
Hamlin et al 2015	Iris hexagona	Leaf width	0.748922795	23	No	2	2	0.809	0.322	Bayescan	14	736	SNP	SNP	Outlier	Bayescan
Hamlin et al 2015	Iris hexagona	Leaf width	0.304295375	21	No	2	2	0.678	0.267	Bayescan	14	736	SNP	SNP	Outlier	Bayescan
Hamlin et al 2015	Iris hexagona	Leaf width	0.368984562	23	No	2	2	0.735	0.303	Bayescan	14	736	SNP	SNP	Outlier	Bayescan
Hamlin et al 2015	Iris hexagona	Leaf width	0.592839913	16	No	2	2	0.32	0.18	Bayescan	14	736	SNP	SNP	Outlier	Bayescan
Hamlin et al 2015	Iris hexagona	Leaf width	0.572243206	18	No	2	2	0.373	0.209	Bayescan	14	736	SNP	SNP	Outlier	Bayescan
Keller et al 2011	Populus balsamifera	Bud flush	0.659	255	Yes	20	20	0.397566202	0.049597817	Arlequin	6	304	SNP	SNP	Outlier	Arlequin
Keller et al 2011	Populus balsamifera	Bud set	0.832	255	Yes	20	20	0.397566202	0.049597817	Arlequin	6	304	SNP	SNP	Outlier	Arlequin
Keller et al 2011	Populus balsamifera	Height increment	0.329	255	Yes	20	20	0.397566202	0.049597817	Arlequin	6	304	SNP	SNP	Outlier	Arlequin
Keller et al 2011	Populus balsamifera	Leaf mass area	0.471	255	Yes	20	20	0.397566202	0.049597817	Arlequin	6	304	SNP	SNP	Outlier	Arlequin
Keller et al 2011	Populus balsamifera	Leaf N	0.657	255	Yes	20	20	0.397566202	0.049597817	Arlequin	6	304	SNP	SNP	Outlier	Arlequin
Keller et al 2011	Populus balsamifera	Petiole length	0.683	255	Yes	20	20	0.397566202	0.049597817	Arlequin	6	304	SNP	SNP	Outlier	Arlequin
Keller et al 2011	Populus balsamifera	Photosynthetic rate	0.339	255	Yes	20	20	0.397566202	0.049597817	Arlequin	6	304	SNP	SNP	Outlier	Arlequin
Keller et al 2011	Populus balsamifera	WUE	0.341	255	Yes	20	20	0.397566202	0.049597817	Arlequin	6	304	SNP	SNP	Outlier	Arlequin
Keller et al 2011	Populus balsamifera	Bud set	0.698	255	Yes	3	3	0.310728848	0.032197654	Arlequin	4	306	SNP	SNP	Outlier	Arlequin
Keller et al 2011	Populus balsamifera	Height increment	0.379	255	Yes	3	3	0.310728848	0.032197654	Arlequin	4	306	SNP	SNP	Outlier	Arlequin
Keller et al 2011	Populus balsamifera	Leaf mass area	0.443	255	Yes	3	3	0.310728848	0.032197654	Arlequin	4	306	SNP	SNP	Outlier	Arlequin
Keller et al 2011	Populus balsamifera	Petiole length	0.451	255	Yes	3	3	0.310728848	0.032197654	Arlequin	4	306	SNP	SNP	Outlier	Arlequin
Keller et al 2011	Populus balsamifera	Bud flush	0.618	255	Yes	20	20	0.241391591	0.022871752	Arlequin	5	305	SNP	SNP	Outlier	Arlequin
Keller et al 2011	Populus balsamifera	Bud set	0.62	255	Yes	20	20	0.241391591	0.022871752	Arlequin	5	305	SNP	SNP	Outlier	Arlequin
Keller et al 2011	Populus balsamifera	Chlorophyll index	0.256	255	Yes	20	20	0.241391591	0.022871752	Arlequin	5	305	SNP	SNP	Outlier	Arlequin
Keller et al 2011	Populus balsamifera	Leaf mass area	0.233	255	Yes	20	20	0.241391591	0.022871752	Arlequin	5	305	SNP	SNP	Outlier	Arlequin
Keller et al 2011	Populus balsamifera	Leaf N	0.648	255	Yes	20	20	0.241391591	0.022871752	Arlequin	5	305	SNP	SNP	Outlier	Arlequin
Keller et al 2011	Populus balsamifera	Petiole length	0.542	255	Yes	20	20	0.241391591	0.022871752	Arlequin	5	305	SNP	SNP	Outlier	Arlequin
Keller et al 2011	Populus balsamifera	Photosynthetic rate	0.287	255	Yes	20	20	0.241391591	0.022871752	Arlequin	5	305	SNP	SNP	Outlier	Arlequin
Keller et al 2011	Populus balsamifera	Stomatal density	0.303	255	Yes	20	20	0.241391591	0.022871752	Arlequin	5	305	SNP	SNP	Outlier	Arlequin
Keller et al 2011	Populus balsamifera	WUE	0.252	255	Yes	20	20	0.241391591	0.022871752	Arlequin	5	305	SNP	SNP	Outlier	Arlequin
Porth et al 2016	Quercus spp	Lamina length	0.004313	1655	No	2	2	0.168713	0.052549	W&C 1984	47	387	SNP	SNP	Outlier	CI
Porth et al 2016	Quercus spp	Petiole length	0.597016	1655	No	2	2	0.168713	0.052549	W&C 1984	47	387	SNP	SNP	Outlier	CI
Porth et al 2016	Quercus spp	Lobe width	0.013156	1655	No	2	2	0.168713	0.052549	W&C 1984	47	387	SNP	SNP	Outlier	CI
Porth et al 2016	Quercus spp	Sinus width	0.167688	1655	No	2	2	0.168713	0.052549	W&C 1984	47	387	SNP	SNP	Outlier	CI
Porth et al 2016	Quercus spp	Widest part	0.008842	1655	No	2	2	0.168713	0.052549	W&C 1984	47	387	SNP	SNP	Outlier	CI
Porth et al 2016	Quercus spp	number of lobes	0.19609	1655	No	2	2	0.168713	0.052549	W&C 1984	47	387	SNP	SNP	Outlier	CI
Porth et al 2016	Quercus spp	number of intercalary veins	0.485682	1655	No	2	2	0.168713	0.052549	W&C 1984	47	387	SNP	SNP	Outlier	CI
Porth et al 2016	Quercus spp	basal shape	0.657569	1655	No	2	2	0.168713	0.052549	W&C 1984	47	387	SNP	SNP	Outlier	CI
Porth et al 2016	Quercus spp	abaxial lamina pubescence	0.660487	1655	No	2	2	0.168713	0.052549	W&C 1984	47	387	SNP	SNP	Outlier	CI
Porth et al 2016	Quercus spp	lamina shape	0.018116	1655	No	2	2	0.168713	0.052549	W&C 1984	47	387	SNP	SNP	Outlier	CI
Porth et al 2016	Quercus spp	petiole ratio	0.559511	1655	No	2	2	0.168713	0.052549	W&C 1984	47	387	SNP	SNP	Outlier	CI
Porth et al 2016	Quercus spp	lobe depth ratio	0.113892	1655	No	2	2	0.168713	0.052549	W&C 1984	47	387	SNP	SNP	Outlier	CI
Porth et al 2016	Quercus spp	percentage venation	0.548742	1655	No	2	2	0.168713	0.052549	W&C 1984	47	387	SNP	SNP	Outlier	CI
Qiu et al 2017	Phragmitesaustralis	chl a	0.3826	18	Yes	2	2	0.491210251	0.0364	Arlequin	20	1112	AFLP	AFLP	Outlier	Arlequin
Qiu et al 2017	Phragmitesaustralis	chl b	0.3507	18	Yes	2	2	0.491210251	0.0364	Arlequin	20	1112	AFLP	AFLP	Outlier	Arlequin
Qiu et al 2017	Phragmitesaustralis	chl a	0.8036	18	Yes	2	2	0.491210251	0.0364	Arlequin	20	1112	AFLP	AFLP	Outlier	Arlequin
Qiu et al 2017	Phragmitesaustralis	chl b	0.7094	18	Yes	2	2	0.491210251	0.0364	Arlequin	20	1112	AFLP	AFLP	Outlier	Arlequin
Qiu et al 2017	Phragmitesaustralis	car	0.5125	18	Yes	2	2	0.491210251	0.0364	Arlequin	20	1112	AFLP	AFLP	Outlier	Arlequin
Qiu et al 2017	Phragmitesaustralis	chl a	0.7011	18	Yes	2	2	0.491210251	0.0364	Arlequin	20	1112	AFLP	AFLP	Outlier	Arlequin
Qiu et al 2017	Phragmitesaustralis	chl b	0.5606	18	Yes	2	2	0.491210251	0.0364	Arlequin	20	1112	AFLP	AFLP	Outlier	Arlequin
Qiu et al 2017	Phragmitesaustralis	car	0.8099	18	Yes	2	2	0.491210251	0.0364	Arlequin	20	1112	AFLP	AFLP	Outlier	Arlequin
Qiu et al 2017	Phragmitesaustralis	chl a	0.3826	18	Yes	2	2	0.8017199	0.0364	Arlequin	6	1126	AFLP	AFLP	Outlier	Arlequin
Qiu et al 2017	Phragmitesaustralis	chl b	0.3507	18	Yes	2	2	0.8017199	0.0364	Arlequin	6	1126	AFLP	AFLP	Outlier	Arlequin
Qiu et al 2017	Phragmitesaustralis	chl a	0.8036	18	Yes	2	2	0.8017199	0.0364	Arlequin	6	1126	AFLP	AFLP	Outlier	Arlequin
Qiu et al 2017	Phragmitesaustralis	chl b	0.7094	18	Yes	2	2	0.8017199	0.0364	Arlequin	6	1126	AFLP	AFLP	Outlier	Arlequin
Qiu et al 2017	Phragmitesaustralis	car	0.5125	18	Yes	2	2	0.8017199	0.0364	Arlequin	6	1126	AFLP	AFLP	Outlier	Arlequin
Qiu et al 2017	Phragmitesaustralis	chl a	0.7011	18	Yes	2	2	0.8017199	0.0364	Arlequin	6	1126	AFLP	AFLP	Outlier	Arlequin
Qiu et al 2017	Phragmitesaustralis	chl b	0.5606	18	Yes	2	2	0.8017199	0.0364	Arlequin	6	1126	AFLP	AFLP	Outlier	Arlequin
Qiu et al 2017	Phragmitesaustralis	car	0.8099	18	Yes	2	2	0.8017199	0.0364	Arlequin	6	1126	AFLP	AFLP	Outlier	Arlequin
Qiu et al 2017	Phragmitesaustralis	chl a	0.3826	18	Yes	2	2	0.242365929	0.06	Bayescan	6	1126	AFLP	AFLP	Outlier	Bayescan
Qiu et al 2017	Phragmitesaustralis	chl b	0.3507	18	Yes	2	2	0.242365929	0.06	Bayescan	6	1126	AFLP	AFLP	Outlier	Bayescan
Qiu et al 2017	Phragmitesaustralis	chl a	0.8036	18	Yes	2	2	0.242365929	0.06	Bayescan	6	1126	AFLP	AFLP	Outlier	Bayescan
Qiu et al 2017	Phragmitesaustralis	chl b	0.7094	18	Yes	2	2	0.242365929	0.06	Bayescan	6	1126	AFLP	AFLP	Outlier	Bayescan
Qiu et al 2017	Phragmitesaustralis	car	0.5125	18	Yes	2	2	0.242365929	0.06	Bayescan	6	1126	AFLP	AFLP	Outlier	Bayescan
Qiu et al 2017	Phragmitesaustralis	chl a	0.7011	18	Yes	2	2	0.242365929	0.06	Bayescan	6	1126	AFLP	AFLP	Outlier	Bayescan
Qiu et al 2017	Phragmitesaustralis	chl b	0.5606	18	Yes	2	2	0.242365929	0.06	Bayescan	6	1126	AFLP	AFLP	Outlier	Bayescan
Qiu et al 2017	Phragmitesaustralis	car	0.8099	18	Yes	2	2	0.242365929	0.06	Bayescan	6	1126	AFLP	AFLP	Outlier	Bayescan
Sedeek et al 2014	Ophrys spp	Carbon chain length	0.617211842	263	No	4	4	0.522652952	0.14	Bayescan	19	95060	SNP	SNP	Outlier	Bayescan
Sedeek et al 2014	Ophrys spp	Labellum width	0.236003921	149	No	4	4	0.522652952	0.14	Bayescan	19	95060	SNP	SNP	Outlier	Bayescan
Sedeek et al 2014	Ophrys spp	Stigma to labellum	0.066198492	149	No	4	4	0.522652952	0.14	Bayescan	19	95060	SNP	SNP	Outlier	Bayescan
Sedeek et al 2014	Ophrys spp	Flower length	0.088681687	149	No	4	4	0.522652952	0.14	Bayescan	19	95060	SNP	SNP	Outlier	Bayescan
Sedeek et al 2014	Ophrys spp	Flower width	0.102308699	149	No	4	4	0.522652952	0.14	Bayescan	19	95060	SNP	SNP	Outlier	Bayescan
Sedeek et al 2014	Ophrys spp	Stigmatic cavity width	0.093799878	149	No	4	4	0.522652952	0.14	Bayescan	19	95060	SNP	SNP	Outlier	Bayescan
Sedeek et al 2014	Ophrys spp	Labellum area	0.106630675	149	No	4	4	0.522652952	0.14	Bayescan	19	95060	SNP	SNP	Outlier	Bayescan
Sedeek et al 2014	Ophrys spp	Labellum length/width	0.314545533	149	No	4	4	0.522652952	0.14	Bayescan	19	95060	SNP	SNP	Outlier	Bayescan
Sedeek et al 2014	Ophrys spp	Pixel intensity	0.463071924	74	No	4	4	0.522652952	0.14	Bayescan	19	95060	SNP	SNP	Outlier	Bayescan
Sedeek et al 2014	Ophrys spp	Pixel intensity	0.425646465	74	No	4	4	0.522652952	0.14	Bayescan	19	95060	SNP	SNP	Outlier	Bayescan
Sedeek et al 2014	Ophrys spp	Pixel intensity	0.649289284	74	No	4	4	0.522652952	0.14	Bayescan	19	95060	SNP	SNP	Outlier	Bayescan
Sedeek et al 2014	Ophrys spp	Pixel intensity	0.305207087	74	No	4	4	0.522652952	0.14	Bayescan	19	95060	SNP	SNP	Outlier	Bayescan
Sedeek et al 2014	Ophrys spp	Pixel intensity	0.698393678	74	No	4	4	0.522652952	0.14	Bayescan	19	95060	SNP	SNP	Outlier	Bayescan
Sedeek et al 2014	Ophrys spp	Pixel intensity	0.198946886	74	No	4	4	0.522652952	0.14	Bayescan	19	95060	SNP	SNP	Outlier	Bayescan
Sedeek et al 2014	Ophrys spp	Pixel intensity	0.738521339	74	No	4	4	0.522652952	0.14	Bayescan	19	95060	SNP	SNP	Outlier	Bayescan
Sedeek et al 2014	Ophrys spp	Pixel intensity	0.50160674	74	No	4	4	0.522652952	0.14	Bayescan	19	95060	SNP	SNP	Outlier	Bayescan
Sedeek et al 2014	Ophrys spp	Pixel intensity	0.446246724	74	No	4	4	0.522652952	0.14	Bayescan	19	95060	SNP	SNP	Outlier	Bayescan
Sedeek et al 2014	Ophrys spp	Pixel intensity	0.683526294	74	No	4	4	0.522652952	0.14	Bayescan	19	95060	SNP	SNP	Outlier	Bayescan
Sedeek et al 2014	Ophrys spp	Pixel intensity	0.725576039	74	No	4	4	0.522652952	0.14	Bayescan	19	95060	SNP	SNP	Outlier	Bayescan
Sedeek et al 2014	Ophrys spp	Relative speculum area	0.216856909	151	No	4	4	0.522652952	0.14	Bayescan	19	95060	SNP	SNP	Outlier	Bayescan
Smith et al 2008	Andropadus virens	Tarsus length	0.101796407	62	No	2	2	0.600118236	0.11194104	DFDIST	2	61	AFLP	AFLP	Outlier	DFDIST
Smith et al 2008	Andropadus virens	PC2	0.111900533	57	No	2	2	0.600118236	0.11194104	DFDIST	2	61	AFLP	AFLP	Outlier	DFDIST
Smith et al 2008	Andropadus virens	Notes per second	0.488564966	24	No	2	2	0.600118236	0.11194104	DFDIST	2	61	AFLP	AFLP	Outlier	DFDIST
Smith et al 2008	Andropadus virens	Notes per second	0.368715084	24	No	2	2	0.600118236	0.11194104	DFDIST	2	61	AFLP	AFLP	Outlier	DFDIST
Le Corre et al 2005	Arabidopsis thaliana	Leafr-nv	0.547	NA	Yes	12	12	0.77	0.595	FSTAT	1	12	Haplo	msat	Focal	Focal
Le Corre et al 2006	Arabidopsis thaliana	Leafr-v	0.853	NA	Yes	12	12	0.77	0.595	FSTAT	1	12	Haplo	msat	Focal	Focal
Le Corre et al 2007	Arabidopsis thaliana	Rosd-nv	0.566	NA	Yes	12	12	0.77	0.595	FSTAT	1	12	Haplo	msat	Focal	Focal
Le Corre et al 2008	Arabidopsis thaliana	Rosd-v	0.568	NA	Yes	12	12	0.77	0.595	FSTAT	1	12	Haplo	msat	Focal	Focal
Le Corre et al 2009	Arabidopsis thaliana	Nleav-nv	0.667	NA	Yes	12	12	0.77	0.595	FSTAT	1	12	Haplo	msat	Focal	Focal
Le Corre et al 2010	Arabidopsis thaliana	Nleav-v	0.576	NA	Yes	12	12	0.77	0.595	FSTAT	1	12	Haplo	msat	Focal	Focal
Le Corre et al 2011	Arabidopsis thaliana	Heigh-nv	0.536	NA	Yes	12	12	0.77	0.595	FSTAT	1	12	Haplo	msat	Focal	Focal
Le Corre et al 2012	Arabidopsis thaliana	Heigh-v	0.662	NA	Yes	12	12	0.77	0.595	FSTAT	1	12	Haplo	msat	Focal	Focal
Le Corre et al 2013	Arabidopsis thaliana	Nstem-nv	0.528	NA	Yes	12	12	0.77	0.595	FSTAT	1	12	Haplo	msat	Focal	Focal
Le Corre et al 2014	Arabidopsis thaliana	Nstem-v	0.662	NA	Yes	12	12	0.77	0.595	FSTAT	1	12	Haplo	msat	Focal	Focal
Le Corre et al 2015	Arabidopsis thaliana	Bolt-nv	0.73	NA	Yes	12	12	0.77	0.595	FSTAT	1	12	Haplo	msat	Focal	Focal
Le Corre et al 2016	Arabidopsis thaliana	Bolt-v	0.71	NA	Yes	12	12	0.77	0.595	FSTAT	1	12	Haplo	msat	Focal	Focal
